# Supplementary material for: Genomic trajectories of a near-extinction event in the Chatham Island black robin
Source: BMC Genomics. 2022 Nov 10;23:747. doi: 10.1186/s12864-022-08963-1 (PMC9647977; doi:10.1186/s12864-022-08963-1)
Supplement: Supplementary file 2 — Additional file 2. [file 12864_2022_8963_MOESM2_ESM.xlsx]

## Sheet: TableS1
Table S1. Sample list and associated metadata.
Lab ID	Museum ID	Bird/Band ID	Chick of	Time period	Sampling location	Collection year	endogenous DNA content	mapped N reads	depth (average, min, max)	%genome covered at 10X	%genome covered at 5X	Sex inferred from coverage	Sex field assigned	Coverage largets sex scaffold (146479)	Remark
BRH01	OR.001690	NA	NA	historical	Little Mangere Isl.	1897	82.48	220522030	15,5,31	82	93.25	F	M	8.021
BRH02	OR.001697	NA	NA	historical	Little Mangere Isl.	1871	81.85	245589842	20,7,200	90.6	93.04	M	NA	19.98	Labelling/clustering inconsistency (Fig. S4)
BRH03	27/Mus/41/l1	NA	NA	historical	Little Manjere [Mangare?]	1898	84.66	198130222	12,4,118	57.84	86.79	M	NA	11.17
BRH04	27/Mus/41/2	NA	NA	historical	Chatham Iss.	1898	85.03	181987221	11,4,109	52.56	85.24	M	NA	10.26
BRH05	27/Mus/41/l/3	NA	NA	historical	Chatham Iss.	1890	86.93	204081749	11,3,106	50.67	83.58	F	NA	5.421	Labelling/clustering inconsistency (Fig. S4)
BRH06	27/Mus/41/l/4	NA	NA	historical	Chatham Iss.	1890	85.58	200499217	11,4,108	50.75	83.19	F	NA	5.487	Labelling/clustering inconsistency (Fig. S4)
BRH07	1874.7.7.1	NA	NA	historical	Mangere	1874	88.44	62850830	3,1,32	1.36	19.72	F	NA	1.522	Labelling/clustering inconsistency (Fig. S4)
BRH08	LB4602	NA	NA	historical	Chathams Ecological Region and District	<1900	88.03	190880794	11,4,112	57.26	88.15	M	NA	10.79
BRH09	LB4604	NA	NA	historical	Chathams Ecological Region and District	<1921	90.31	76855312	4,1,41	2.41	34.54	M	NA	3.843
BRH10	LB4605	NA	NA	historical	Chathams Ecological Region and District	1938	90.13	53942328	3,1,28	0.73	13.93	F	NA	1.316
BRH11	LB4608	NA	NA	historical	Chathams Ecological Region and District	<1900	89.01	186911933	11,4,112	59.37	89.61	M	NA	10.93
BRH12	OR.001687	NA	NA	historical	Pitt Island, Chatham Islands	1871	87.83	237742689	14,5,145	76.2	92.19	F	NA	7.48	Labelling/clustering inconsistency (Fig. S4)
BRH13	OR.001688	NA	NA	historical	Chathams	1871	88.68	178672928	12,4,117	64.92	90.86	M	NA	11.55
BRH14	OR.002467	NA	NA	historical	Little Mangere Isl.	1900	87.33	260693675	17,6,167	84.07	92.76	M	NA	16.2
BRH15	OR.001691	NA	NA	historical	Little Mangere Isl.	1900	88.6	187628792	12,4,118	63.91	90.47	M	NA	11.54
BRH16	OR.001693	NA	NA	historical	Little Mangere Isl.	1900	88.44	163146862	9,3,92	41.93	83.03	F	NA	4.817
BRH17	OR.001692	NA	NA	historical	Little Mangere Isl.	1900	87.55	197976898	13,4,128	70.2	91.23	M	NA	12.54
BR02		2	DP05	modern	Hokorereoro/Rangatira	2014	98.17	91443801	8,3,84	46.62	86.97	F	NA	4.96
BR04		4	MW06	modern	Hokorereoro/Rangatira	2014	98.37	76780036	5,2,11	15.35	40.59	M	NA	4.78
BR05		5	MW11	modern	Hokorereoro/Rangatira	2014	98.32	125618833	12,4,118	77.29	92.49	M	NA	13.2
BR07		7	MM10	modern	Hokorereoro/Rangatira	2014	97.74	167701855	19,6,193	90.72	94.5	F	NA	11.4
BR10		10	MM07	modern	Hokorereoro/Rangatira	2014	97.84	154121053	15,5,146	85.88	93.94	F	NA	8.61
BR12		12	MW10	modern	Hokorereoro/Rangatira	2014	97.84	107285005	12,4,125	81.01	92.43	M	NA	14.2
BR14		14	DP01	modern	Hokorereoro/Rangatira	2014	97.83	118753328	14,5,138	83.08	93.18	F	NA	8.21
BR15		15	MM14	modern	Hokorereoro/Rangatira	2014	97.87	100060872	12,4,117	75.08	92.04	M??	NA	6.95
BR17		17	MW02	modern	Hokorereoro/Rangatira	2014	98.03	154102119	17,6,172	91.2	93.2	M	NA	19.5
BR21		21	MM18	modern	Hokorereoro/Rangatira	2014	98.17	126823757	13,4,127	80.36	93.13	F	NA	7.55
BR22		22	JH14	modern	Hokorereoro/Rangatira	2014	97.4	76644579	7,2,74	30.29	54.22	F	NA	3.38
BR23		23	MW05	modern	Hokorereoro/Rangatira	2014	98.52	100395838	5,2,47	13.3	35.03	M	M	4
BR28		28	JH17	modern	Hokorereoro/Rangatira	2014	97.97	124684621	13,4,130	83.76	92.84	M	NA	14.7
BR30		30	JH05	modern	Hokorereoro/Rangatira	2014	98.32	182945861	18,6,177	90.12	94.58	F	NA	10.4
BR32		32	MM36	modern	Hokorereoro/Rangatira	2014	97.59	135874017	16,5,162	89.76	92.93	M	NA	18.1
BR35		35	DP16	modern	Hokorereoro/Rangatira	2014	97.91	148151152	17,6,174	90.66	92.97	M	NA	19.8
BR43		43	MM29	modern	Hokorereoro/Rangatira	2014	98.27	152098379	15,5,149	88.81	93.13	M	NA	16.9
BR46		46	MW03	modern	Hokorereoro/Rangatira	2014	98.22	137280627	13,4,130	83.45	92.88	M	NA	14.6
BR47		47	JH19	modern	Hokorereoro/Rangatira	2014	98.22	150472526	15,5,145	88	93.11	M	NA	16.4
BR53		53	MW13	modern	Hokorereoro/Rangatira	2014	97.88	164057085	20,7,199	91.74	93.1	M	NA	22.8
BR58		58	DP12	modern	Hokorereoro/Rangatira	2014	98.05	99329678	6,2,56	20.39	44.65	F	F	2.97
BR59		59	MM11	modern	Hokorereoro/Rangatira	2014	98.1	137273964	14,5,140	84.34	93.71	F	NA	8.28
BR61		61	JH01	modern	Hokorereoro/Rangatira	2014	98	176896217	16,5,157	90.02	93.28	M	NA	17.5
BR64		64	DP15	modern	Hokorereoro/Rangatira	2014	98.22	170946191	17,5,166	89.08	94.43	F	NA	9.89
BR75		75	DP20	modern	Hokorereoro/Rangatira	2014	98.04	213261226	24,8,238	93.16	94.88	F	NA	14.4
BR83		83	MM48	modern	Hokorereoro/Rangatira	2014	98.35	101976389	5,2,48	13.16	31.92	M	F	3.57
BRM01		BP20157	NA	modern	Maung’Rē/Mangere	2020	98	161053335	19,6,189	91.75	93.1	M	NA	21.59
BRM02		BP20158	NA	modern	Maung’Rē/Mangere	2020	98.22	148282547	14,5,140	84.33	93.7	F	NA	8.274
BRM03		BP20159	NA	modern	Maung’Rē/Mangere	2020	98.31	267665155	24,8,238	93.55	95	F	NA	14.14
BRM04		BP20160	NA	modern	Maung’Rē/Mangere	2020	95.48	143519102	17,6,167	90.48	93.06	M	NA	19.03
BRM05		BP20161	NA	modern	Maung’Rē/Mangere	2020	98.21	134057052	12,4,119	76.5	92.7	F	NA	7.012
BRM06		BP20162	NA	modern	Maung’Rē/Mangere	2020	97.96	157311839	18,6,184	91.16	92.97	M	NA	21.24
BRM07		BP20163	NA	modern	Maung’Rē/Mangere	2020	98.16	141244091	17,5,167	89.89	92.89	M	NA	19.46
BRM08		BP20164	NA	modern	Maung’Rē/Mangere	2020	97.88	157307964	18,6,179	91.53	93.18	M	NA	20.4
BRM09		BP20165	NA	modern	Maung’Rē/Mangere	2020	98.19	146165238	14,5,143	87.32	93.08	M	NA	15.98

## Sheet: Table S2
Table S2. Sex-linked scaffolds for the black robin (P. traversi) assembly.
Scaffold	Scaffold_length	category
scaffold_104	7616680	Autosome
scaffold_105	4585464	Autosome
scaffold_107	4243790	Autosome
scaffold_108	4220785	Autosome
scaffold_109	14808237	Autosome
scaffold_110	18879965	Autosome
scaffold_111	7808805	Autosome
scaffold_112	6287014	Autosome
scaffold_113	8350147	Autosome
scaffold_114	14444075	Autosome
scaffold_115	16955337	Autosome
scaffold_116	924970	Autosome
scaffold_117	5000689	Autosome
scaffold_118	831674	Autosome
scaffold_119	1664861	Autosome
scaffold_120	11343964	Autosome
scaffold_121	5193261	Autosome
scaffold_121206	10394	Autosome
scaffold_122	1583283	Autosome
scaffold_123	1342201	Autosome
scaffold_124	1680161	Autosome
scaffold_125	6975827	Autosome
scaffold_126	6807532	Autosome
scaffold_127	4952499	Autosome
scaffold_128	6518147	Autosome
scaffold_128468	22909	Autosome
scaffold_128620	28499	Autosome
scaffold_129	4229798	Autosome
scaffold_130	1323746	Autosome
scaffold_130413	21628	Autosome
scaffold_131	4404022	Autosome
scaffold_132	4483648	Autosome
scaffold_133	10964470	Autosome
scaffold_133449	36484	Autosome
scaffold_133489	17822	Autosome
scaffold_134	314126	Autosome
scaffold_134480	18789	Autosome
scaffold_135	1982784	Autosome
scaffold_135151	13446	Autosome
scaffold_135993	44307	Autosome
scaffold_136	3964462	Autosome
scaffold_136387	21398	Autosome
scaffold_137	1239299	Autosome
scaffold_137331	12677	Autosome
scaffold_137333	72661	Autosome
scaffold_138	4135613	Autosome
scaffold_138083	12611	Autosome
scaffold_138085	43760	Autosome
scaffold_138248	41896	Autosome
scaffold_138787	10344	Autosome
scaffold_139	3783981	Autosome
scaffold_139273	10352	Autosome
scaffold_139527	13372	Autosome
scaffold_140015	17349	Autosome
scaffold_140064	14964	Autosome
scaffold_140673	12660	Autosome
scaffold_140738	10357	Autosome
scaffold_141175	40107	Autosome
scaffold_141412	14090	Autosome
scaffold_141459	10304	Autosome
scaffold_141506	10552	Autosome
scaffold_141954	42358	Autosome
scaffold_141966	12173	Autosome
scaffold_142067	16839	Autosome
scaffold_142268	10000	Autosome
scaffold_142409	21733	Autosome
scaffold_142422	23004	Autosome
scaffold_142464	41307	Autosome
scaffold_142601	13387	Autosome
scaffold_142736	10456	Autosome
scaffold_142879	10710	Autosome
scaffold_142889	11708	Autosome
scaffold_143005	15036	Autosome
scaffold_143117	11472	Autosome
scaffold_143152	27716	Autosome
scaffold_143290	26471	Autosome
scaffold_143350	15562	Autosome
scaffold_143398	18258	Autosome
scaffold_143454	10939	Autosome
scaffold_143495	29456	Autosome
scaffold_143500	26405	Autosome
scaffold_143579	15529	Autosome
scaffold_143633	10594	Autosome
scaffold_143639	41359	Autosome
scaffold_143652	13106	Autosome
scaffold_143777	41049	Autosome
scaffold_143782	24328	Autosome
scaffold_143801	20661	Autosome
scaffold_143829	15992	Autosome
scaffold_143838	10943	Autosome
scaffold_143869	12548	Autosome
scaffold_143920	49490	Autosome
scaffold_143955	40402	Autosome
scaffold_144020	23374	Autosome
scaffold_144113	40137	Autosome
scaffold_144157	138361	Autosome
scaffold_144176	17575	Autosome
scaffold_144255	25169	Autosome
scaffold_144264	110879	Autosome
scaffold_144300	11832	Autosome
scaffold_144339	33823	Autosome
scaffold_144364	21776	Autosome
scaffold_144473	31483	Autosome
scaffold_144521	40115	Autosome
scaffold_144609	57947	Autosome
scaffold_144614	11933	Autosome
scaffold_144615	66078	Autosome
scaffold_144642	40525	Autosome
scaffold_144652	40077	Autosome
scaffold_144653	105400	Autosome
scaffold_144665	31283	Autosome
scaffold_144718	41637	Autosome
scaffold_144720	36056	Autosome
scaffold_144736	22146	Autosome
scaffold_144749	35744	Autosome
scaffold_144766	68774	Autosome
scaffold_144831	33602	Autosome
scaffold_144840	12661	Autosome
scaffold_144844	19898	Autosome
scaffold_144889	63666	Autosome
scaffold_144890	104819	Autosome
scaffold_144905	57089	Autosome
scaffold_144907	94382	Autosome
scaffold_144920	66695	Autosome
scaffold_144928	32455	Autosome
scaffold_144945	77863	Autosome
scaffold_144948	12755	Autosome
scaffold_144949	111897	Autosome
scaffold_144974	10347	Autosome
scaffold_144983	67274	Autosome
scaffold_144996	89435	Autosome
scaffold_144998	30045	Autosome
scaffold_145017	44597	Autosome
scaffold_145024	63974	Autosome
scaffold_145025	143136	Autosome
scaffold_145043	41851	Autosome
scaffold_145055	56277	Autosome
scaffold_145081	15746	Autosome
scaffold_145103	17570	Autosome
scaffold_145109	139342	Autosome
scaffold_145128	58507	Autosome
scaffold_145157	56806	Autosome
scaffold_145158	66559	Autosome
scaffold_145167	52578	Autosome
scaffold_145168	41386	Autosome
scaffold_145220	228067	Autosome
scaffold_145251	41513	Autosome
scaffold_145260	40580	Autosome
scaffold_145265	295881	Autosome
scaffold_145269	27212	Autosome
scaffold_145286	11131	Autosome
scaffold_145298	10799	Autosome
scaffold_145313	40524	Autosome
scaffold_145320	87896	Autosome
scaffold_145321	26844	Autosome
scaffold_145350	10995	Autosome
scaffold_145360	19474	Autosome
scaffold_145390	12339	Autosome
scaffold_145394	40968	Autosome
scaffold_145399	80977	Autosome
scaffold_145408	10075	Autosome
scaffold_145425	177007	Autosome
scaffold_145429	151540	Autosome
scaffold_145473	37308	Autosome
scaffold_145496	62781	Autosome
scaffold_145502	33384	Autosome
scaffold_145518	20104	Autosome
scaffold_145520	124021	Autosome
scaffold_145535	178968	Autosome
scaffold_145537	42203	Autosome
scaffold_145541	118758	Autosome
scaffold_145542	50521	Autosome
scaffold_145561	149329	Autosome
scaffold_145568	198340	Autosome
scaffold_145574	71767	Autosome
scaffold_145579	290408	Autosome
scaffold_145585	217877	Autosome
scaffold_145586	404752	Autosome
scaffold_145606	40043	Autosome
scaffold_145607	16784	Autosome
scaffold_145609	18045	Autosome
scaffold_145610	13289	Autosome
scaffold_145619	14660	Autosome
scaffold_145620	11991	Autosome
scaffold_145634	14178	Autosome
scaffold_145638	354031	Autosome
scaffold_145642	16495	Autosome
scaffold_145643	22408	Autosome
scaffold_145649	570814	Autosome
scaffold_145652	207626	Autosome
scaffold_145653	26597	Autosome
scaffold_145660	92037	Autosome
scaffold_145672	14701	Autosome
scaffold_145678	31670	Autosome
scaffold_145689	63681	Autosome
scaffold_145693	24793	Autosome
scaffold_145730	21918	Autosome
scaffold_145757	233522	Autosome
scaffold_145760	20277	Autosome
scaffold_145763	22004	Autosome
scaffold_145785	10145	Autosome
scaffold_145787	21909	Autosome
scaffold_145809	597739	Autosome
scaffold_145826	24336	Autosome
scaffold_145863	15499	Autosome
scaffold_145864	48262	Autosome
scaffold_145887	10812	Autosome
scaffold_145888	17230	Autosome
scaffold_145890	35917	Autosome
scaffold_145893	1290600	Autosome
scaffold_145907	42013	Autosome
scaffold_145916	20955	Autosome
scaffold_145949	10991	Autosome
scaffold_145955	28553	Autosome
scaffold_145962	28011	Autosome
scaffold_145969	24505	Autosome
scaffold_145973	10568	Autosome
scaffold_145990	56127	Autosome
scaffold_146	1267027	Autosome
scaffold_146013	10901	Autosome
scaffold_146029	61754	Autosome
scaffold_146035	16656	Autosome
scaffold_146067	22541	Autosome
scaffold_146069	13227	Autosome
scaffold_146070	42788	Autosome
scaffold_146072	24239	Autosome
scaffold_146073	26852	Autosome
scaffold_146081	27124	Autosome
scaffold_146089	21689	Autosome
scaffold_146098	20445	Autosome
scaffold_146117	27794	Autosome
scaffold_146129	10432	Autosome
scaffold_146135	10324	Autosome
scaffold_146153	63041	Autosome
scaffold_146170	84308	Autosome
scaffold_146186	144886	Autosome
scaffold_146194	11363	Autosome
scaffold_146202	13668	Autosome
scaffold_146211	49694	Autosome
scaffold_146227	94966	Autosome
scaffold_146232	41481	Autosome
scaffold_146235	11483	Autosome
scaffold_146236	12780	Autosome
scaffold_146241	47182	Autosome
scaffold_146242	22311	Autosome
scaffold_146244	55222	Autosome
scaffold_146258	62102	Autosome
scaffold_146265	10102	Autosome
scaffold_146283	14916	Autosome
scaffold_146284	75845	Autosome
scaffold_146288	18548	Autosome
scaffold_146304	10372	Autosome
scaffold_146306	58078	Autosome
scaffold_146307	26321	Autosome
scaffold_146308	40958	Autosome
scaffold_146309	35649	Autosome
scaffold_146321	10093	Autosome
scaffold_146330	23147	Autosome
scaffold_146335	15160	Autosome
scaffold_146346	16085	Autosome
scaffold_146358	47090	Autosome
scaffold_146364	10740	Autosome
scaffold_146368	31676	Autosome
scaffold_146370	22953	Autosome
scaffold_146373	40733	Autosome
scaffold_146377	26068	Autosome
scaffold_146386	11180	Autosome
scaffold_146400	50429	Autosome
scaffold_146413	51663	Autosome
scaffold_146429	40661	Autosome
scaffold_146430	26632	Autosome
scaffold_146444	40853	Autosome
scaffold_146447	39530	Autosome
scaffold_146452	40639	Autosome
scaffold_146454	43850	Autosome
scaffold_146467	12970	Autosome
scaffold_146472	49274	Autosome
scaffold_146480	22333	Autosome
scaffold_146489	56651	Autosome
scaffold_146490	33913	Autosome
scaffold_146499	40578	Autosome
scaffold_146509	67087	Autosome
scaffold_146513	39665	Autosome
scaffold_146514	26464	Autosome
scaffold_146516	20538	Autosome
scaffold_146518	10326	Autosome
scaffold_146524	62958	Autosome
scaffold_146525	41842	Autosome
scaffold_146532	43570	Autosome
scaffold_146536	52413	Autosome
scaffold_146537	24706	Autosome
scaffold_146538	19591	Autosome
scaffold_146540	105171	Autosome
scaffold_146541	10191	Autosome
scaffold_146545	20551	Autosome
scaffold_146547	28720	Autosome
scaffold_146549	28597	Autosome
scaffold_146555	40444	Autosome
scaffold_146561	29336	Autosome
scaffold_146563	44078	Autosome
scaffold_146564	47443	Autosome
scaffold_147	756822	Autosome
scaffold_148	1244800	Autosome
scaffold_151	7033879	Autosome
scaffold_153	1048657	Autosome
scaffold_154	404164	Autosome
scaffold_155	842950	Autosome
scaffold_158	137279	Autosome
scaffold_160	5392973	Autosome
scaffold_161	787147	Autosome
scaffold_163	1439433	Autosome
scaffold_164	1500758	Autosome
scaffold_166	723103	Autosome
scaffold_168	357132	Autosome
scaffold_169	1654379	Autosome
scaffold_170	4637984	Autosome
scaffold_172	210511	Autosome
scaffold_173630	15685	Autosome
scaffold_174	16181	Autosome
scaffold_175	7634464	Autosome
scaffold_180	410885	Autosome
scaffold_181	248404	Autosome
scaffold_182	467259	Autosome
scaffold_194	419532	Autosome
scaffold_200	81337	Autosome
scaffold_202	658941	Autosome
scaffold_203	251609	Autosome
scaffold_204	155438	Autosome
scaffold_206	389780	Autosome
scaffold_208	635862	Autosome
scaffold_209	173507	Autosome
scaffold_211	43316	Autosome
scaffold_212	440227	Autosome
scaffold_216	1864449	Autosome
scaffold_217	373651	Autosome
scaffold_219	2064256	Autosome
scaffold_220	242739	Autosome
scaffold_225827	10276	Autosome
scaffold_226	277368	Autosome
scaffold_229	36193	Autosome
scaffold_230	1215551	Autosome
scaffold_233	6739276	Autosome
scaffold_234	1991803	Autosome
scaffold_235	657695	Autosome
scaffold_237	435678	Autosome
scaffold_238	1757703	Autosome
scaffold_239	479770	Autosome
scaffold_255	534826	Autosome
scaffold_256	47322	Autosome
scaffold_257	526756	Autosome
scaffold_258	3019246	Autosome
scaffold_259	625211	Autosome
scaffold_260	217831	Autosome
scaffold_262	803950	Autosome
scaffold_263	477249	Autosome
scaffold_271	895104	Autosome
scaffold_272	211009	Autosome
scaffold_273	507888	Autosome
scaffold_274	591592	Autosome
scaffold_276	911856	Autosome
scaffold_278	41602	Autosome
scaffold_282	782446	Autosome
scaffold_283	86565	Autosome
scaffold_288	1272803	Autosome
scaffold_291	592256	Autosome
scaffold_294	649578	Autosome
scaffold_296	272570	Autosome
scaffold_297	17064	Autosome
scaffold_301	578996	Autosome
scaffold_302	1669934	Autosome
scaffold_308	244005	Autosome
scaffold_315	964111	Autosome
scaffold_317	542007	Autosome
scaffold_318	609226	Autosome
scaffold_321	614303	Autosome
scaffold_322	4220420	Autosome
scaffold_35	24331888	Autosome
scaffold_36	43874487	Autosome
scaffold_37	23454929	Autosome
scaffold_38	28316158	Autosome
scaffold_39	23313496	Autosome
scaffold_40	15742854	Autosome
scaffold_41	19945867	Autosome
scaffold_42	11118306	Autosome
scaffold_43	14584923	Autosome
scaffold_44	31965656	Autosome
scaffold_45	10263712	Autosome
scaffold_46	25159271	Autosome
scaffold_47	23037552	Autosome
scaffold_48	19167865	Autosome
scaffold_49	29053769	Autosome
scaffold_50	19130859	Autosome
scaffold_51	30576424	Autosome
scaffold_52	15057132	Autosome
scaffold_53	8257186	Autosome
scaffold_54	11222609	Autosome
scaffold_81	13495952	Autosome
scaffold_82	13127370	Autosome
scaffold_83	17091624	Autosome
scaffold_84	6788572	Autosome
scaffold_85	28691440	Autosome
scaffold_86	11959947	Autosome
scaffold_87	12774788	Autosome
scaffold_88	8155698	Autosome
scaffold_89	14147017	Autosome
scaffold_90	9634860	Autosome
scaffold_91	16319954	Autosome
scaffold_92	11436631	Autosome
scaffold_95913	10653	Autosome
scaffold_103	2170764	Unsure
scaffold_106	7955953	Unsure
scaffold_114463	10195	Unsure
scaffold_126505	23183	Unsure
scaffold_126506	20437	Unsure
scaffold_127803	47781	Unsure
scaffold_128133	32779	Unsure
scaffold_134830	10178	Unsure
scaffold_134889	11106	Unsure
scaffold_135146	10476	Unsure
scaffold_136115	41261	Unsure
scaffold_138041	11520	Unsure
scaffold_138055	32787	Unsure
scaffold_140150	11007	Unsure
scaffold_140563	27382	Unsure
scaffold_140866	10591	Unsure
scaffold_141062	18259	Unsure
scaffold_141111	13163	Unsure
scaffold_141164	11833	Unsure
scaffold_141290	14964	Unsure
scaffold_141344	11607	Unsure
scaffold_141786	15961	Unsure
scaffold_141933	49281	Unsure
scaffold_142272	60200	Unsure
scaffold_142329	17140	Unsure
scaffold_142427	12989	Unsure
scaffold_142492	18420	Unsure
scaffold_142687	22899	Unsure
scaffold_142849	10760	Unsure
scaffold_142864	29339	Unsure
scaffold_142868	15002	Unsure
scaffold_142899	10466	Unsure
scaffold_143100	12982	Unsure
scaffold_143116	14061	Unsure
scaffold_143278	42348	Unsure
scaffold_143323	20588	Unsure
scaffold_143451	15541	Unsure
scaffold_143546	10612	Unsure
scaffold_143590	19224	Unsure
scaffold_143597	14724	Unsure
scaffold_143734	23081	Unsure
scaffold_143736	17124	Unsure
scaffold_143747	16278	Unsure
scaffold_143779	19901	Unsure
scaffold_143780	25668	Unsure
scaffold_143828	11018	Unsure
scaffold_143834	12252	Unsure
scaffold_143840	11359	Unsure
scaffold_143852	10358	Unsure
scaffold_143940	11472	Unsure
scaffold_144022	11321	Unsure
scaffold_144050	39168	Unsure
scaffold_144089	35073	Unsure
scaffold_144172	25113	Unsure
scaffold_144282	16555	Unsure
scaffold_144305	19910	Unsure
scaffold_144397	15661	Unsure
scaffold_144551	14480	Unsure
scaffold_144554	10360	Unsure
scaffold_144555	60229	Unsure
scaffold_144664	91868	Unsure
scaffold_144714	10545	Unsure
scaffold_144740	41322	Unsure
scaffold_144746	44052	Unsure
scaffold_144763	10768	Unsure
scaffold_144828	61259	Unsure
scaffold_144829	10204	Unsure
scaffold_144830	44838	Unsure
scaffold_144863	22025	Unsure
scaffold_144869	11623	Unsure
scaffold_144875	43219	Unsure
scaffold_144931	38703	Unsure
scaffold_144988	13769	Unsure
scaffold_145051	18116	Unsure
scaffold_145054	13268	Unsure
scaffold_145063	14149	Unsure
scaffold_145074	35869	Unsure
scaffold_145075	34936	Unsure
scaffold_145217	24321	Unsure
scaffold_145219	31854	Unsure
scaffold_145230	26069	Unsure
scaffold_145235	13322	Unsure
scaffold_145291	25468	Unsure
scaffold_145302	50246	Unsure
scaffold_145428	128268	Unsure
scaffold_145480	19654	Unsure
scaffold_145484	80147	Unsure
scaffold_145676	10710	Unsure
scaffold_145725	10074	Unsure
scaffold_145741	65334	Unsure
scaffold_145771	49643	Unsure
scaffold_145823	203346	Unsure
scaffold_145848	28347	Unsure
scaffold_145862	12671	Unsure
scaffold_145872	15040	Unsure
scaffold_145972	15305	Unsure
scaffold_145998	102035	Unsure
scaffold_146025	40148	Unsure
scaffold_146071	17625	Unsure
scaffold_146090	120180	Unsure
scaffold_146121	35135	Unsure
scaffold_146131	1144596	Unsure
scaffold_146159	31486	Unsure
scaffold_146161	13287	Unsure
scaffold_146187	30228	Unsure
scaffold_146205	18251	Unsure
scaffold_146228	11456	Unsure
scaffold_146285	11190	Unsure
scaffold_146289	50013	Unsure
scaffold_146297	78812	Unsure
scaffold_146337	13180	Unsure
scaffold_146355	30916	Unsure
scaffold_146384	25850	Unsure
scaffold_146403	18674	Unsure
scaffold_146432	15321	Unsure
scaffold_146445	51531	Unsure
scaffold_146453	40351	Unsure
scaffold_146517	10512	Unsure
scaffold_146566	16983	Unsure
scaffold_147521	44334	Unsure
scaffold_148345	17452	Unsure
scaffold_152	1320652	Unsure
scaffold_152296	11323	Unsure
scaffold_154463	15026	Unsure
scaffold_154464	14183	Unsure
scaffold_158222	17458	Unsure
scaffold_165256	17093	Unsure
scaffold_167	139961	Unsure
scaffold_169991	10824	Unsure
scaffold_173	13025	Unsure
scaffold_174555	46909	Unsure
scaffold_179887	16618	Unsure
scaffold_193	41866	Unsure
scaffold_195502	11786	Unsure
scaffold_195505	11787	Unsure
scaffold_204904	40377	Unsure
scaffold_227	408206	Unsure
scaffold_228	11317	Unsure
scaffold_229909	10350	Unsure
scaffold_229910	10301	Unsure
scaffold_229914	11912	Unsure
scaffold_229915	11896	Unsure
scaffold_230410	15375	Unsure
scaffold_230411	15445	Unsure
scaffold_232	136707	Unsure
scaffold_241	249041	Unsure
scaffold_261	2985659	Unsure
scaffold_268	114137	Unsure
scaffold_270	87149	Unsure
scaffold_277	13663	Unsure
scaffold_307	222075	Unsure
scaffold_311	442829	Unsure
scaffold_318748	88301	Unsure
scaffold_318749	88330	Unsure
scaffold_319167	33992	Unsure
scaffold_319170	29551	Unsure
scaffold_319558	10743	Unsure
scaffold_320696	52921	Unsure
scaffold_322370	42656	Unsure
scaffold_323170	43690	Unsure
scaffold_323171	43985	Unsure
scaffold_324	135674	Unsure
scaffold_324104	17304	Unsure
scaffold_324225	26213	Unsure
scaffold_324409	28638	Unsure
scaffold_324410	28692	Unsure
scaffold_324411	32287	Unsure
scaffold_324580	20131	Unsure
scaffold_324582	14687	Unsure
scaffold_325209	63945	Unsure
scaffold_325266	15331	Unsure
scaffold_325278	43690	Unsure
scaffold_325517	48699	Unsure
scaffold_325990	31922	Unsure
scaffold_325991	31902	Unsure
scaffold_326575	10008	Unsure
scaffold_327319	48445	Unsure
scaffold_327376	65358	Unsure
scaffold_327377	65369	Unsure
scaffold_327916	15332	Unsure
scaffold_329296	17428	Unsure
scaffold_329297	17494	Unsure
scaffold_329580	13169	Unsure
scaffold_329584	10551	Unsure
scaffold_329895	30524	Unsure
scaffold_332977	40874	Unsure
scaffold_333756	22056	Unsure
scaffold_333757	22052	Unsure
scaffold_333977	18725	Unsure
scaffold_334816	15593	Unsure
scaffold_334817	18609	Unsure
scaffold_334846	15416	Unsure
scaffold_334848	15399	Unsure
scaffold_334978	12983	Unsure
scaffold_334981	12988	Unsure
scaffold_335314	36288	Unsure
scaffold_335319	36369	Unsure
scaffold_337390	21779	Unsure
scaffold_337391	16643	Unsure
scaffold_337392	16643	Unsure
scaffold_337393	21785	Unsure
scaffold_337820	26987	Unsure
scaffold_337823	19189	Unsure
scaffold_339627	10233	Unsure
scaffold_339771	48806	Unsure
scaffold_339910	14249	Unsure
scaffold_339933	10578	Unsure
scaffold_344957	55490	Unsure
scaffold_344958	55496	Unsure
scaffold_344959	25473	Unsure
scaffold_344960	25470	Unsure
scaffold_344964	47669	Unsure
scaffold_344968	31946	Unsure
scaffold_344977	66445	Unsure
scaffold_344980	14272	Unsure
scaffold_344983	81648	Unsure
scaffold_344986	21870	Unsure
scaffold_55	73732	Unsure
scaffold_60	108552	Unsure
scaffold_67	64574	Unsure
scaffold_121212	13357	Wlinked
scaffold_121214	13260	Wlinked
scaffold_121215	11244	Wlinked
scaffold_121218	10952	Wlinked
scaffold_126325	13831	Wlinked
scaffold_134570	15676	Wlinked
scaffold_137281	18859	Wlinked
scaffold_139437	10884	Wlinked
scaffold_139870	10814	Wlinked
scaffold_139899	12975	Wlinked
scaffold_140597	13923	Wlinked
scaffold_142888	13028	Wlinked
scaffold_143450	12881	Wlinked
scaffold_143851	10782	Wlinked
scaffold_143936	90109	Wlinked
scaffold_144227	68655	Wlinked
scaffold_144313	31215	Wlinked
scaffold_144333	21556	Wlinked
scaffold_144495	11691	Wlinked
scaffold_144624	29079	Wlinked
scaffold_144628	105891	Wlinked
scaffold_144647	25536	Wlinked
scaffold_144758	73884	Wlinked
scaffold_144864	14955	Wlinked
scaffold_144874	10672	Wlinked
scaffold_145049	19437	Wlinked
scaffold_145067	223579	Wlinked
scaffold_145106	22829	Wlinked
scaffold_145120	112216	Wlinked
scaffold_145466	283711	Wlinked
scaffold_145503	120180	Wlinked
scaffold_145581	13683	Wlinked
scaffold_145587	59264	Wlinked
scaffold_145600	43025	Wlinked
scaffold_145632	288885	Wlinked
scaffold_145658	499479	Wlinked
scaffold_145702	429842	Wlinked
scaffold_145708	346835	Wlinked
scaffold_145710	53267	Wlinked
scaffold_145775	11273	Wlinked
scaffold_145808	57689	Wlinked
scaffold_145958	260772	Wlinked
scaffold_145986	38529	Wlinked
scaffold_146010	564551	Wlinked
scaffold_146047	37299	Wlinked
scaffold_146061	375560	Wlinked
scaffold_146079	1580897	Wlinked
scaffold_146137	494880	Wlinked
scaffold_146143	19823	Wlinked
scaffold_146243	466100	Wlinked
scaffold_146328	43738	Wlinked
scaffold_146333	995551	Wlinked
scaffold_146412	1688322	Wlinked
scaffold_146450	440005	Wlinked
scaffold_146457	1487788	Wlinked
scaffold_146475	633260	Wlinked
scaffold_146529	40594	Wlinked
scaffold_146935	23008	Wlinked
scaffold_148572	17785	Wlinked
scaffold_148704	21031	Wlinked
scaffold_148710	21452	Wlinked
scaffold_149	1559086	Wlinked
scaffold_149187	23380	Wlinked
scaffold_150	903301	Wlinked
scaffold_157587	19133	Wlinked
scaffold_162282	11193	Wlinked
scaffold_264	732239	Wlinked
scaffold_275	123508	Wlinked
scaffold_279	193240	Wlinked
scaffold_305	14000	Wlinked
scaffold_316	162170	Wlinked
scaffold_319168	26393	Wlinked
scaffold_319724	41691	Wlinked
scaffold_319727	20621	Wlinked
scaffold_319728	10999	Wlinked
scaffold_321334	16171	Wlinked
scaffold_56	479016	Wlinked
scaffold_57	485100	Wlinked
scaffold_100223	14412	Zlinked
scaffold_105586	12348	Zlinked
scaffold_11558	13029	Zlinked
scaffold_121449	24694	Zlinked
scaffold_133704	19330	Zlinked
scaffold_133828	50482	Zlinked
scaffold_138617	44408	Zlinked
scaffold_139497	35989	Zlinked
scaffold_140182	26743	Zlinked
scaffold_140697	15682	Zlinked
scaffold_141188	13435	Zlinked
scaffold_141200	40685	Zlinked
scaffold_141306	40188	Zlinked
scaffold_142061	10877	Zlinked
scaffold_142499	13060	Zlinked
scaffold_142890	11439	Zlinked
scaffold_142911	22245	Zlinked
scaffold_143526	43603	Zlinked
scaffold_143653	16092	Zlinked
scaffold_143753	68620	Zlinked
scaffold_143872	55241	Zlinked
scaffold_143893	84787	Zlinked
scaffold_143921	81141	Zlinked
scaffold_144032	105718	Zlinked
scaffold_144220	48010	Zlinked
scaffold_144304	42068	Zlinked
scaffold_144527	17761	Zlinked
scaffold_144608	118387	Zlinked
scaffold_144698	48233	Zlinked
scaffold_144847	52630	Zlinked
scaffold_144940	59914	Zlinked
scaffold_144954	105796	Zlinked
scaffold_144966	41060	Zlinked
scaffold_145140	41181	Zlinked
scaffold_145161	237988	Zlinked
scaffold_145190	30379	Zlinked
scaffold_145267	337855	Zlinked
scaffold_145359	159030	Zlinked
scaffold_145374	44590	Zlinked
scaffold_145393	353271	Zlinked
scaffold_145415	279594	Zlinked
scaffold_145487	255965	Zlinked
scaffold_145567	468240	Zlinked
scaffold_145597	282597	Zlinked
scaffold_145645	50562	Zlinked
scaffold_145651	560126	Zlinked
scaffold_145663	485804	Zlinked
scaffold_145714	353014	Zlinked
scaffold_145716	364685	Zlinked
scaffold_145749	652665	Zlinked
scaffold_145810	237969	Zlinked
scaffold_145811	23812	Zlinked
scaffold_145874	856130	Zlinked
scaffold_145880	725041	Zlinked
scaffold_145900	696248	Zlinked
scaffold_145904	130481	Zlinked
scaffold_145919	626862	Zlinked
scaffold_145922	106431	Zlinked
scaffold_145952	1025900	Zlinked
scaffold_145971	795616	Zlinked
scaffold_145984	969220	Zlinked
scaffold_145989	344601	Zlinked
scaffold_146002	1212617	Zlinked
scaffold_146004	900516	Zlinked
scaffold_146006	2109920	Zlinked
scaffold_146012	1717868	Zlinked
scaffold_146044	1139264	Zlinked
scaffold_146058	42531	Zlinked
scaffold_146065	303368	Zlinked
scaffold_146076	2075858	Zlinked
scaffold_146080	44817	Zlinked
scaffold_146084	20618	Zlinked
scaffold_146086	343749	Zlinked
scaffold_146110	154811	Zlinked
scaffold_146144	2312022	Zlinked
scaffold_146168	2626245	Zlinked
scaffold_146268	548536	Zlinked
scaffold_146294	2126495	Zlinked
scaffold_146327	4986770	Zlinked
scaffold_146350	6330037	Zlinked
scaffold_146387	329320	Zlinked
scaffold_146421	193520	Zlinked
scaffold_146479	17022732	Zlinked
scaffold_146483	937778	Zlinked
scaffold_146488	852629	Zlinked
scaffold_146492	1635763	Zlinked
scaffold_146495	9092260	Zlinked
scaffold_146562	70434	Zlinked
scaffold_146565	3796226	Zlinked
scaffold_147238	16206	Zlinked
scaffold_148573	11688	Zlinked
scaffold_148706	20686	Zlinked
scaffold_148714	12722	Zlinked
scaffold_165	94300	Zlinked
scaffold_174590	14842	Zlinked
scaffold_299	1559850	Zlinked
scaffold_319166	28186	Zlinked
scaffold_319169	56027	Zlinked
scaffold_319725	54141	Zlinked
scaffold_319726	16474	Zlinked
scaffold_321336	30317	Zlinked
scaffold_323	12002	Zlinked
scaffold_324579	20140	Zlinked
scaffold_324581	14688	Zlinked
scaffold_58	829316	Zlinked
scaffold_95827	10354	Zlinked

## Sheet: Table S3
Table S3. List of 124 avian genomes used to identify highly conserved regions in the Chatham Island black robin.
Species	Genbank ID
Petroica traversi	GCA_025920805.1; JAHLSL000000000 - BioProject: PRJNA735117
Drymodes brunneopygia	GCA_013400955.1_ASM1340095v1_genomic.fna.gz
Mohoua ochrocephala	GCA_013398855.1_ASM1339885v1_genomic.fna.gz
Notiomystis cincta	GCA_013398075.1_ASM1339807v1_genomic.fna.gz
Acanthisitta chloris	GCF_000695815.1_ASM69581v1_genomic.fna.gz
Zosterops lateralis	GCA_001281735.1_ASM128173v1_genomic.fna.gz
Passer domesticus	GCA_001700915.1_Passer_domesticus-1.0_genomic.fna.gz
Corvus corone	GCF_000738735.5_ASM73873v5_genomic.fna.gz
Melospiza melodia	GCA_013398205.1_ASM1339820v1_genomic.fna.gz
Serinus canaria	GCF_007115625.1_cibio_Scana_2019_genomic.fna.gz
Hippolais icterina	GCA_013400075.1_ASM1340007v1_genomic.fna.gz
Alaudala cheleensis	GCA_013398995.1_ASM1339899v1_genomic.fna.gz
Bombycilla garrulus	GCA_013400315.1_ASM1340031v1_genomic.fna.gz
Callaeas cinereus	GCA_013398955.1_ASM1339895v1_genomic.fna.gz
Cardinalis cardinalis	GCA_014549065.1_CCar_1.0_genomic.fna.gz
Certhia familiaris	GCA_013398575.1_ASM1339857v1_genomic.fna.gz
Cisticola juncidis	GCA_013400215.1_ASM1340021v1_genomic.fna.gz
Dasyornis broadbenti	GCA_013397935.1_ASM1339793v1_genomic.fna.gz
Emberiza fucata	GCA_013398835.1_ASM1339883v1_genomic.fna.gz
Taeniopygia guttata	GCF_008822105.2_bTaeGut2.pat.W.v2_genomic.fna.gz
Chaetops frenatus	GCA_013400775.1_ASM1340077v1_genomic.fna.gz
Falcunculus frontatus	GCA_013398115.1_ASM1339811v1_genomic.fna.gz
Hirundo rustica	GCF_015227805.1_bHirRus1.pri.v2_genomic.fna.gz
Agelaius phoeniceus	GCA_013398535.1_ASM1339853v1_genomic.fna.gz
Chloropsis hardwickii	GCA_013390065.1_ASM1339006v1_genomic.fna.gz
Malurus elegans	GCA_013397995.1_ASM1339799v1_genomic.fna.gz
Grantiella picta	GCA_013397955.1_ASM1339795v1_genomic.fna.gz
Oenanthe oenanthe	GCA_013399995.1_ASM1339999v1_genomic.fna.gz
Copsychus sechellarum	GCA_013398635.1_ASM1339863v1_genomic.fna.gz
Oriolus oriolus	GCA_013400235.1_ASM1340023v1_genomic.fna.gz
Panurus biarmicus	GCA_013398035.1_ASM1339803v1_genomic.fna.gz
Parus major	GCF_001522545.3_Parus_major1.1_genomic.fna.gz
Setophaga coronata	GCA_001746935.2_mywa_2.1_genomic.fna.gz
Phylloscopus trochilus	GCA_002305835.1_ASM230583v1_genomic.fna.gz
Piprites chloris	GCA_013399295.1_ASM1339929v1_genomic.fna.gz
Pitta sordida	GCA_013390025.1_ASM1339002v1_genomic.fna.gz
Polioptila caerulea	GCA_013397295.1_ASM1339729v1_genomic.fna.gz
Prunella fulvescens	GCA_013400715.1_ASM1340071v1_genomic.fna.gz
Pycnonotus jocosus	GCA_013400435.1_ASM1340043v1_genomic.fna.gz
Sitta europaea	GCA_013400255.1_ASM1340025v1_genomic.fna.gz
Catharus fuscescens	GCA_013398975.1_ASM1339897v1_genomic.fna.gz
Sylvia borin	GCA_014839755.1_bSylBor1.pri_genomic.fna.gz
Sturnus vulgaris	GCF_001447265.1_Sturnus_vulgaris-1.0_genomic.fna.gz
Anthoscopus minutus	GCA_013399455.1_ASM1339945v1_genomic.fna.gz
Hylia prasina	GCA_013397195.1_ASM1339719v1_genomic.fna.gz
Geospiza fortis	GCF_000277835.1_GeoFor_1.0_genomic.fna.gz
Vidua macroura	GCA_013400395.1_ASM1340039v1_genomic.fna.gz
Erpornis zantholeuca	GCA_013400515.1_ASM1340051v1_genomic.fna.gz
Rhipidura dahli	GCA_013399225.1_ASM1339922v1_genomic.fna.gz
Thryothorus ludovicianus	GCA_013397245.1_ASM1339724v1_genomic.fna.gz
Xiphorhynchus elegans	GCA_013401175.1_ASM1340117v1_genomic.fna.gz
Strigops habroptilus	GCF_004027225.2_bStrHab1.2.pri_genomic.fna.gz
Gallus gallus	GCF_016699485.2_bGalGal1.mat.broiler.GRCg7b_genomic.fna.gz
Corvus brachyrhynchos	GCF_000691975.1_ASM69197v1_genomic.fna.gz
Manacus vitellinus	GCF_001715985.3_ASM171598v3_genomic.fna.gz
Agapornis roseicollis	GCA_002631895.1_ASM263189v1_genomic.fna.gz
Amazona aestiva	GCA_017639355.1_Aaes_hic_genomic.fna.gz
Amazona vittata	GCA_000332375.2_ASM33237v2_genomic.fna.gz
Psittacula krameri	GCA_002870145.1_P.krameri1.0_genomic.fna.gz
Melopsittacus undulatus	GCF_012275295.1_bMelUnd1.mat.Z_genomic.fna.gz
Strix occidentalis	GCA_002372975.2_StrOccCau_2.0_genomic.fna.gz
Tyto alba	GCF_902150015.1_genome_assembly_l500_genomic.fna.gz
Apaloderma vittatum	GCF_000703405.1_ASM70340v1_genomic.fna.gz
Picoides pubescens	GCF_000699005.1_ASM69900v1_genomic.fna.gz
Colius striatus	GCF_000690715.1_ASM69071v1_genomic.fna.gz
Buceros rhinoceros	GCF_000710305.1_ASM71030v1_genomic.fna.gz
Leptosomus discolor	GCF_000691785.1_ASM69178v1_genomic.fna.gz
Merops nubicus	GCF_000691845.1_ASM69184v1_genomic.fna.gz
Aptenodytes forsteri	GCF_000699145.1_ASM69914v1_genomic.fna.gz
Pygoscelis adeliae	GCF_000699105.1_ASM69910v1_genomic.fna.gz
Fulmarus glacialis	GCF_000690835.1_ASM69083v1_genomic.fna.gz
Calidris pugnax	GCF_001431845.1_ASM143184v1_genomic.fna.gz
Limosa lapponica	GCA_002844005.1_Godwit_v1_genomic.fna.gz
Uria lomvia	GCA_002289315.1_UriLom_1.1_genomic.fna.gz
Charadrius vociferus	GCF_000708025.1_ASM70802v2_genomic.fna.gz
Balearica regulorum	GCF_000709895.1_ASM70989v1_genomic.fna.gz
Grus japonensis	GCA_002002985.1_Grus_japonensis_ver1.0_genomic.fna.gz
Gallirallus okinawae	GCA_002003005.1_Gallirallus_okinawae_ver1.0_genomic.fna.gz
Chlamydotis macqueenii	GCF_000695195.1_ASM69519v1_genomic.fna.gz
Eurypyga helias	GCF_000690775.1_ASM69077v1_genomic.fna.gz
Mesitornis unicolor	GCF_000695765.1_ASM69576v1_genomic.fna.gz
Cariama cristata	GCF_000690535.1_ASM69053v1_genomic.fna.gz
Cathartes aura	GCA_000699945.1_ASM69994v1_genomic.fna.gz
Ciconia boyciana	GCA_002002965.1_Ciconia_boyciana_ver1.0_genomic.fna.gz
Pterocles gutturalis	GCF_000699245.1_ASM69924v1_genomic.fna.gz
Egretta garzetta	GCF_000687185.1_ASM68718v1_genomic.fna.gz
Nipponia nippon	GCF_000708225.1_ASM70822v1_genomic.fna.gz
Pelecanus crispus	GCF_000687375.1_ASM68737v1_genomic.fna.gz
Nannopterum auritus	GCA_002173455.1_ASM217345v1_genomic.fna.gz
Nannopterum brasilianus	GCA_002174335.1_ASM217433v1_genomic.fna.gz
Phalacrocorax carbo	GCF_000708925.1_ASM70892v1_genomic.fna.gz
Urile pelagicus	GCA_002173435.1_ASM217343v1_genomic.fna.gz
Phaethon lepturus	GCF_000687285.1_ASM68728v1_genomic.fna.gz
Aquila chrysaetos	GCA_900496995.4_bAquChr1.4_genomic.fna.gz
Haliaeetus albicilla	GCF_000691405.1_ASM69140v1_genomic.fna.gz
Haliaeetus leucocephalus	GCF_000737465.1_Haliaeetus_leucocephalus-4.0_genomic.fna.gz
Falco cherrug	GCF_000337975.1_F_cherrug_v1.0_genomic.fna.g
Falco peregrinus	GCF_000337955.1_F_peregrinus_v1.0_genomic.fna.gz
Columba livia	GCF_000337935.1_Cliv_1.0_genomic.fna.gz
Patagioenas fasciata	GCA_002029285.1_NIATT_ARIZONA_genomic.fna.gz
Opisthocomus hoazin	GCF_000692075.1_ASM69207v1_genomic.fna.gz
Phoenicopterus ruber	GCA_009819775.1_bPhoRub2.pri_genomic.fna.gz
Podiceps cristatus	GCA_000699545.1_ASM69954v1_genomic.fna.gz
Cuculus canorus	GCF_000709325.1_ASM70932v1_genomic.fna.gz
Tauraco erythrolophus	GCF_000709365.1_ASM70936v1_genomic.fna.gz
Caprimulgus carolinensis	GCF_000700745.1_ASM70074v1_genomic.fna.gz
Calypte anna	GCF_003957555.1_bCalAnn1_v1.p_genomic.fna.gz
Chaetura pelagica	GCF_000747805.1_ChaPel_1.0_genomic.fna.gz
Anas platyrhynchos	GCF_015476345.1_ZJU1.0_genomic.fna.gz
Anas zonorhyncha	GCA_002224875.1_ASM222487v1_genomic.fna.gz
Anser cygnoides	GCF_000971095.1_AnsCyg_PRJNA183603_v1.0_genomic.fna.gz
Bambusicola thoracicus	GCA_002909625.1_Bthov1.0_genomic.fna.g
Coturnix japonica	GCF_001577835.2_Coturnix_japonica_2.1_genomic.fna.gz
Nestor notabilis	GCF_000696875.1_ASM69687v1_genomic.fna.gz
Centrocercus minimus	GCA_005890655.1_Cmin_1.0_genomic.fna.gz
Tympanuchus cupido	GCA_001870855.1_T_cupido_pinnatus_GPC_3440_v1_genomic.fna.gz
Meleagris gallopavo	GCF_000146605.3_Turkey_5.1_genomic.fna.gz
Callipepla squamata	GCA_002218305.1_ASM221830v1_genomic.fna.gz
Numida meleagris	GCF_002078875.1_NumMel1.0_genomic.fna.gz
Apteryx rowi	GCF_003343035.1_aptRow1_genomic.fna.g
Struthio camelus	GCF_000698965.1_ASM69896v1_genomic.fna.gz
Eudromia elegans	GCF_000705375.1_ASM70537v2_genomic.fna.gz
Anomalopteryx didiformis	GCA_006937325.1_anoDid_nucDNA_orig_genomic.fna.gz
Eopsaltria australis	GCA_003426825.1_eyr_v1_genomic.fna.gz

## Sheet: Table S4
Table S4. Autosomal heterozygosity and inbreeding (FROH) estimates.
ID	Pop	Het. Sites / 1000bp	FROH >0.1Mb	FROH >2Mb
BRH01	Historical	0.943	0.161	0.11
BRH02	Historical	0.99	0.114	0.078
BRH03	Historical	0.936	0.209	0.166
BRH04	Historical	0.96	0.211	0.167
BRH05	Historical	1.19	0.04	0.013
BRH06	Historical	1.07	0.144	0.114
BRH08	Historical	0.952	0.201	0.157
BRH11	Historical	0.933	0.245	0.177
BRH12	Historical	1.16	0.028	0.011
BRH13	Historical	0.927	0.204	0.161
BRH14	Historical	0.898	0.243	0.198
BRH15	Historical	1.08	0.189	0.146
BRH17	Historical	1.14	0.18	0.141
BRM01	Maung’Rē/Mangere	0.467	0.633	0.568
BRM02	Maung’Rē/Mangere	0.518	0.636	0.563
BRM03	Maung’Rē/Mangere	0.512	0.678	0.604
BRM04	Maung’Rē/Mangere	0.459	0.643	0.566
BRM05	Maung’Rē/Mangere	0.544	0.614	0.541
BRM06	Maung’Rē/Mangere	0.485	0.597	0.53
BRM07	Maung’Rē/Mangere	0.464	0.62	0.545
BRM08	Maung’Rē/Mangere	0.427	0.696	0.619
BRM09	Maung’Rē/Mangere	0.497	0.594	0.532
BR05	Hokorereoro/Rangatira	0.543	0.535	0.465
BR07	Hokorereoro/Rangatira	0.529	0.644	0.557
BR10	Hokorereoro/Rangatira	0.579	0.591	0.516
BR12	Hokorereoro/Rangatira	0.476	0.606	0.531
BR14	Hokorereoro/Rangatira	0.525	0.617	0.554
BR15	Hokorereoro/Rangatira	0.509	0.636	0.556
BR17	Hokorereoro/Rangatira	0.545	0.567	0.502
BR21	Hokorereoro/Rangatira	0.562	0.595	0.514
BR28	Hokorereoro/Rangatira	0.44	0.648	0.587
BR30	Hokorereoro/Rangatira	0.589	0.58	0.507
BR32	Hokorereoro/Rangatira	0.474	0.616	0.544
BR35	Hokorereoro/Rangatira	0.483	0.593	0.525
BR43	Hokorereoro/Rangatira	0.512	0.591	0.51
BR46	Hokorereoro/Rangatira	0.51	0.582	0.503
BR47	Hokorereoro/Rangatira	0.511	0.586	0.508
BR53	Hokorereoro/Rangatira	0.493	0.618	0.547
BR59	Hokorereoro/Rangatira	0.593	0.58	0.497
BR61	Hokorereoro/Rangatira	0.519	0.607	0.528
BR64	Hokorereoro/Rangatira	0.603	0.569	0.491
BR75	Hokorereoro/Rangatira	0.579	0.612	0.54

## Sheet: Table S5
Table S5. Number of variants in coding and non-coding regions estimated with SnpEff for autosomal regions.
Pop	ID	high_hom	high_het	syn_hom	syn_het	moderate_hom	moderate_het	high_tot	moderate_tot	syn_tot
Hokorereoro/Rangatira	BR05	24	3	1128	133	404	41	27	450	1261
Hokorereoro/Rangatira	BR07	20	5	1130	119	408	46	25	473	1249
Hokorereoro/Rangatira	BR10	18	5	1112	133	372	65	23	413	1245
Hokorereoro/Rangatira	BR12	26	4	1150	107	406	41	30	443	1257
Hokorereoro/Rangatira	BR14	22	3	1116	121	408	37	25	444	1237
Hokorereoro/Rangatira	BR15	24	3	1164	93	412	36	27	448	1257
Hokorereoro/Rangatira	BR17	22	4	1142	116	416	36	26	457	1258
Hokorereoro/Rangatira	BR21	20	5	1132	117	406	41	25	438	1249
Hokorereoro/Rangatira	BR28	24	3	1142	108	406	32	27	471	1250
Hokorereoro/Rangatira	BR30	24	5	1110	132	380	65	29	423	1242
Hokorereoro/Rangatira	BR32	22	3	1146	100	396	43	25	441	1246
Hokorereoro/Rangatira	BR35	24	4	1124	127	388	45	28	435	1251
Hokorereoro/Rangatira	BR43	20	7	1132	126	406	47	27	461	1258
Hokorereoro/Rangatira	BR46	24	4	1124	133	398	55	28	449	1257
Hokorereoro/Rangatira	BR47	22	5	1126	124	388	51	27	434	1250
Hokorereoro/Rangatira	BR53	22	5	1112	123	394	46	27	440	1235
Hokorereoro/Rangatira	BR59	24	4	1134	125	392	46	28	433	1259
Hokorereoro/Rangatira	BR61	20	6	1124	127	394	41	26	440	1251
Hokorereoro/Rangatira	BR64	20	5	1124	135	402	46	25	451	1259
Hokorereoro/Rangatira	BR75	24	3	1098	144	386	49	27	553	1242
Historical	BRH01	22	7	744	469	264	167	29	496	1213
Historical	BRH02	18	14	762	503	226	232	32	405	1265
Historical	BRH03	14	13	790	451	268	179	27	421	1241
Historical	BRH04	22	5	878	390	296	153	27	541	1268
Historical	BRH05	24	14	684	569	220	245	38	424	1253
Historical	BRH06	16	13	802	497	270	204	29	418	1299
Historical	BRH08	20	10	796	409	288	148	30	462	1205
Historical	BRH11	16	6	882	366	260	174	22	498	1248
Historical	BRH12	26	10	708	556	240	238	36	402	1264
Historical	BRH13	16	15	800	454	288	162	31	447	1254
Historical	BRH14	20	10	834	410	300	159	30	462	1244
Historical	BRH15	20	11	792	462	294	162	31	477	1254
Historical	BRH17	18	8	828	446	268	183	26	318	1274
Maung’Rē/Mangere	BRM01	26	3	1130	126	402	50	29	449	1256
Maung’Rē/Mangere	BRM02	24	4	1118	107	394	47	28	431	1225
Maung’Rē/Mangere	BRM03	24	2	1138	105	420	37	26	453	1243
Maung’Rē/Mangere	BRM04	28	4	1132	103	406	33	32	448	1235
Maung’Rē/Mangere	BRM05	26	3	1144	102	402	42	29	449	1246
Maung’Rē/Mangere	BRM06	24	3	1142	113	398	47	27	445	1255
Maung’Rē/Mangere	BRM07	26	2	1140	117	400	47	28	436	1257
Maung’Rē/Mangere	BRM08	24	1	1174	75	406	36	25	467	1249
Maung’Rē/Mangere	BRM09	26	4	1124	138	394	61	30	394	1262

## Sheet: Table S6
Table S6. High and Moderate impact variants and their frequencies for the two modern populations.
Variant type	Scaffold	SNP ID	REF	ALT	Maung’Rē_ALT_FREQS	Hokorereoro_ALT_FREQS	transcript	effect	Gene ID	Gene name
High	sca39	19953199	C	T	0	0.025	mRNA07510	stop_gained	BTBD9	BTB POZ domain-containing protein 9
High	sca125	1166337	C	T	0	0.15	mRNA06948	splice_donor_variant&intron_variant	ZBTB46	zinc finger and BTB
High	sca136	1890977	T	C	0	0.2	mRNA07161	stop_lost&splice_region_variant	KCNC4	Potassium voltage-gated channel subfamily C member 4
High	sca144996	61052	A	T	0.0555556	0.175	mRNA01049	splice_acceptor_variant&intron_variant		Belongs to the peptidase C1 family
High	sca85	24383218	C	A	0.166667	0	mRNA12172	stop_gained	MAB21L3	Mab-21-like 3
High	sca146143	3406	C	T	0.166667	0.225	mRNA00128	splice_donor_variant&intron_variant	MCTP2	Multiple C2 and transmembrane domain-containing protein
High	sca54	6475309	T	C	0.222222	0.325	mRNA00997	start_lost	CD74	MHC Class II
High	sca54	6618046	C	T	0.222222	0.375	mRNA08837	splice_donor_variant&intron_variant	CDX1	Homeobox protein CDX-1
High	sca49	17315991	C	T	0.222222	0.5	mRNA03075	splice_acceptor_variant&intron_variant	HERC3	E3 ubiquitin-protein ligase HERC3
High	sca49	17231476	T	C	0.277778	0.1	mRNA03182	splice_donor_variant&intron_variant	FAM13A	Family with sequence similarity 13 member A
High	sca42	6869745	A	G	0.277778	0.775	mRNA07168	splice_donor_variant&intron_variant	FLNB	Filamin-type immunoglobulin domains
High	sca49	13275150	T	C	0.5	0.5	mRNA12549	splice_acceptor_variant&intron_variant
High	sca49	13275556	T	C	0.5	0.5	mRNA12549	stop_lost&splice_region_variant
High	sca146244	27128	G	C	0.5	0.5	mRNA02458	splice_donor_variant&intron_variant		Olfactory receptor
High	sca85	17045858	C	G	0.555556	0.2	mRNA03140	splice_donor_variant&intron_variant
High	sca40	3616836	G	C	0.555556	0.55	mRNA11552	splice_donor_variant&intron_variant	KCNK9	Potassium channel subfamily K member 9
High	sca52	9764617	A	G	0.611111	0.6	mRNA10595	splice_donor_variant&intron_variant	RNF6	Anaphase-promoting complex subunit 11 RING-H2 finger
High	sca43	5950330	C	T	0.666667	0.85	mRNA09891	splice_donor_variant&intron_variant	GTPBP6	GTP-binding protein 6
High	sca44	31098067	A	G	0.777778	0.65	mRNA00428	splice_acceptor_variant&intron_variant	ADRA1D	Adrenoceptor alpha 1D
High	sca136	3087675	G	C	0.833333	0.475	mRNA01767	splice_donor_variant&intron_variant	ZNF76	Zinc finger protein 76
High	sca49	23854856	C	T	0.888889	0.225	mRNA01673	splice_donor_variant&intron_variant	SLC4A4	sodium bicarbonate cotransporter
High	sca151	930789	C	T	0.888889	0.8	mRNA09749	splice_donor_variant&intron_variant
High	sca36	43444411	G	A	1	0.65	mRNA08829	stop_gained&splice_region_variant	LOC113097418	Cytosolic 5'-nucleotidase 1A-like
High	sca136	1891296	C	G	1	0.8	mRNA07161	splice_donor_variant&intron_variant	KCNC4	Potassium voltage-gated channel subfamily C member 4
High	sca36	683881	G	A	1	1	mRNA11966	splice_donor_variant&intron_variant
High	sca36	4239644	G	C	1	1	mRNA11814	stop_lost		Nuclear envelope localisation domain
High	sca43	1867729	T	G	1	1	mRNA09151	splice_donor_variant&intron_variant	MFSD9	Major facilitator superfamily
High	sca44	57417	G	C	1	1	mRNA06252	splice_donor_variant&intron_variant	GLRA3	Belongs to the ligand-gated ion channel (TC 1.A.9) family
High	sca45	9467001	G	A	1	1	mRNA00139	splice_acceptor_variant&intron_variant	SCAI	Suppressor of cancer cell invasion
High	sca52	9787627	A	G	1	1	mRNA10564	splice_donor_variant&intron_variant	ATP8A2	Belongs to the cation transport ATPase (P-type) (TC 3.A.3) family. Type IV subfamily
High	sca82	11971303	C	T	1	1	mRNA04521	splice_donor_variant&intron_variant	RGS11	Regulator of G-protein signaling 11
High	sca83	12844213	A	C	1	1	mRNA12057	stop_lost&splice_region_variant	SLC25A27	Mitochondrial uncoupling protein 4
High	sca83	12997130	T	C	1	1	mRNA12058	splice_donor_variant&intron_variant	ENPP4	Bis(5'-adenosyl)-triphosphatase ENPP4
High	sca83	16709263	G	A	1	1	mRNA12128	splice_donor_variant&intron_variant	EXTL3	Exostosin-like
High	sca84	1226128	C	G	1	1	mRNA02098	stop_lost	LIG3	ATP dependent DNA ligase C terminal region
High	sca84	2141701	C	T	1	1	mRNA05729	stop_gained&splice_region_variant
High	sca85	1272865	C	G	1	1	mRNA12292	stop_gained	MAEL	Maelstrom spermatogenic transposon silencer
High	sca90	8733162	G	A	1	1	mRNA09112	stop_gained	HTR2B	receptor 2B
High	sca92	2189948	G	A	1	1	mRNA04577	splice_donor_variant&intron_variant	NUDT13	motif 13
High	sca105	895790	A	T	1	1	mRNA12423	splice_donor_variant&intron_variant	RASAL2	Ras GTPase-activating protein nGAP
High	sca105	3949182	C	T	1	1	mRNA00085	splice_donor_variant&intron_variant	CRIP1	Cysteine-rich protein 1
High	sca116	839998	T	G	1	1	mRNA07331	splice_donor_variant&intron_variant	FBXO31	F-box only protein 31
High	sca117	811415	C	T	1	1	mRNA05305	splice_donor_variant&intron_variant		Belongs to the G-protein coupled receptor 1 family
High	sca139	1791355	A	T	1	1	mRNA05530	stop_lost&splice_region_variant	GPC1	Cell surface proteoglycan that bears heparan sulfate
High	sca151	762884	C	T	1	1	mRNA04361	splice_acceptor_variant&intron_variant
High	sca209	4789	C	T	1	1	mRNA12424	splice_donor_variant&intron_variant	KIAA0907	UPF0469 protein KIAA0907 homolog
High	sca145893	591981	A	G	1	1	mRNA08321	splice_donor_variant&intron_variant	GPR155	Integral membrane protein GPR155
Moderate	sca35	773180	G	A	0.277778	0.75	mRNA06555	Moderate_variant	ADNP2	ADNP homeobox protein 2										518	548
Moderate	sca35	6617866	A	G	0.777778	0.55	mRNA00065	Moderate_variant	TBC1D7	TBC1 domain family, member 7
Moderate	sca35	6618510	G	A	0.222222	0.45	mRNA05860	Moderate_variant	TBC1D7	TBC1 domain family, member 7
Moderate	sca35	7130423	G	T	0.222222	0.2	mRNA05814	Moderate_variant	HIVEP1	Human immunodeficiency virus type I enhancer binding protein 1
Moderate	sca35	12844933	C	G	1	1	mRNA02043	Moderate_variant	PIGN	GPI ethanolamine phosphate transferase 1
Moderate	sca35	12844943	T	A	1	1	mRNA02043	Moderate_variant	PIGN	GPI ethanolamine phosphate transferase 1
Moderate	sca35	20966081	C	T	1	1	mRNA07248	Moderate_variant	DNAH5	heavy chain 5
Moderate	sca35	20969115	G	A	1	1	mRNA07248	Moderate_variant	DNAH5	heavy chain 5
Moderate	sca35	21037710	G	A	1	1	mRNA07248	Moderate_variant	DNAH5	heavy chain 5
Moderate	sca36	1380858	C	G	1	1	mRNA11904	Moderate_variant	TMEM260	Transmembrane protein 260
Moderate	sca36	2764940	C	T	1	1	mRNA11858	Moderate_variant	PCNXL4	Pecanex-like 4
Moderate	sca36	2860518	T	C	1	1	mRNA11882	Moderate_variant&splice_region_variant	DHRS7	Dehydrogenase reductase SDR family member 7
Moderate	sca36	3164847	C	T	1	1	mRNA11857	Moderate_variant	SLC38A6	sodium-coupled neutral amino acid transporter 6
Moderate	sca36	13041919	T	A	0.0555556	0	mRNA11508	Moderate_variant	GOLGA5	Golgin subfamily A member 5
Moderate	sca36	18996027	C	A	1	1	mRNA11259	Moderate_variant		Galactose oxidase, central domain
Moderate	sca36	19119655	C	T	1	1	mRNA11244	Moderate_variant	KIAA1737	Clock interacting protein circadian
Moderate	sca36	20104589	T	C	0.666667	0.525	mRNA11174	Moderate_variant	MLH3	mutL homolog 3
Moderate	sca36	20105888	G	C	0.333333	0.475	mRNA11174	Moderate_variant	MLH3	mutL homolog 3
Moderate	sca36	20105906	A	G	0.666667	0.525	mRNA11174	Moderate_variant	MLH3	mutL homolog 3
Moderate	sca36	20106302	A	G	0.666667	0.525	mRNA11174	Moderate_variant	MLH3	mutL homolog 3
Moderate	sca36	20106656	A	G	0.666667	0.525	mRNA11174	Moderate_variant	MLH3	mutL homolog 3
Moderate	sca36	20261733	C	T	0	0.025	mRNA11125	Moderate_variant	AREL1	E3 ubiquitin protein ligase 1
Moderate	sca36	20346180	C	A	1	1	mRNA11109	Moderate_variant	LTBP2	Latent-transforming growth factor beta-binding protein 2
Moderate	sca36	20353672	G	A	0	0.55	mRNA11109	Moderate_variant	LTBP2	Latent-transforming growth factor beta-binding protein 2
Moderate	sca36	21286019	T	C	1	0.475	mRNA11012	Moderate_variant	MIPOL1	Mirror-image polydactyly gene 1 protein
Moderate	sca36	23788012	C	T	1	1	mRNA10899	Moderate_variant&splice_region_variant	NUBPL	Iron-sulfur protein NUBPL
Moderate	sca36	31416734	C	T	0	0.675	mRNA10450	Moderate_variant	MAP3K9	mitogen-activated protein kinase kinase kinase 9
Moderate	sca36	32543222	G	C	1	0.4	mRNA10349	Moderate_variant	PAPLN	PLAC (protease and lacunin) domain
Moderate	sca36	32549229	G	C	1	0.4	mRNA10349	Moderate_variant	PAPLN	PLAC (protease and lacunin) domain
Moderate	sca36	32716923	G	A	1	0.4	mRNA10321	Moderate_variant	ELMSAN1	ELM2 and SANT domain-containing protein 1
Moderate	sca36	33151216	A	G	1	1	mRNA10239	Moderate_variant	ZNF106	Zinc finger protein 106
Moderate	sca36	33151478	G	A	1	1	mRNA10239	Moderate_variant	ZNF106	Zinc finger protein 106
Moderate	sca36	33623181	G	C	1	1	mRNA10122	Moderate_variant	SPTBN5	Spectrin beta chain, non-erythrocytic 5
Moderate	sca36	34735409	A	C	1	1	mRNA09953	Moderate_variant&splice_region_variant	SPINT1	Kunitz-type protease inhibitor 1
Moderate	sca36	35208636	G	A	1	1	mRNA09896	Moderate_variant
Moderate	sca36	35518868	C	G	1	1	mRNA09845	Moderate_variant	AMBRA1	activating molecule in BECN1-regulated autophagy protein 1
Moderate	sca36	39994595	C	T	1	1	mRNA09436	Moderate_variant	RAG1	V(D)J recombination-activating protein 1
Moderate	sca36	40432455	C	A	1	0.475	mRNA09399	Moderate_variant	PAMR1	Peptidase domain containing associated with muscle regeneration 1
Moderate	sca37	177413	A	G	1	1	mRNA09647	Moderate_variant	TNNI3K	Serine threonine-protein kinase TNNI3K
Moderate	sca37	2260111	C	T	0.722222	0.4	mRNA09134	Moderate_variant	KANK4	KN motif and ankyrin repeat
Moderate	sca37	5529581	G	A	1	1	mRNA08509	Moderate_variant	ORC1	Origin recognition complex, subunit 1
Moderate	sca37	5538399	G	T	1	1	mRNA00665	Moderate_variant	ORC1	Origin recognition complex, subunit 1
Moderate	sca37	5748073	G	A	1	1	mRNA02655	Moderate_variant	RAB3B	Ras-related protein Rab-3B
Moderate	sca37	5748971	G	A	1	1	mRNA08347	Moderate_variant	NRD1	nardilysin
Moderate	sca37	6493845	A	T	1	1	mRNA08191	Moderate_variant		Cytosolic carboxypeptidase 6
Moderate	sca37	8138553	A	G	1	1	mRNA08128	Moderate_variant	STIL	SCL TAL1 interrupting locus
Moderate	sca37	9230137	C	T	1	1	mRNA07589	Moderate_variant	MUTYH	A G-specific adenine DNA glycosylase
Moderate	sca37	9244785	G	A	1	1	mRNA07669	Moderate_variant&splice_region_variant
Moderate	sca37	14125917	G	A	1	1	mRNA06373	Moderate_variant	WDR63	WD repeat domain 63
Moderate	sca37	14125975	A	G	1	1	mRNA06373	Moderate_variant	WDR63	WD repeat domain 63
Moderate	sca37	14138366	G	C	1	0.65	mRNA06373	Moderate_variant	WDR63	WD repeat domain 63
Moderate	sca37	14303016	G	A	1	0.65	mRNA06337	Moderate_variant	CYR61	angiogenic inducer, 61
Moderate	sca37	14347368	C	T	1	1	mRNA06297	Moderate_variant	COL24A1	Collagen alpha-1(XXIV) chain
Moderate	sca37	15551146	A	T	0	0.175	mRNA06166	Moderate_variant	LRRC8D	Volume-regulated anion channel subunit LRRC8D
Moderate	sca37	16910109	G	A	1	1	mRNA05747	Moderate_variant	ABCA4	Retinal-specific ATP-binding cassette transporter
Moderate	sca37	18305056	G	A	1	1	mRNA05541	Moderate_variant	SNX7	Sorting nexin-7
Moderate	sca37	19626784	C	T	1	1	mRNA04954	Moderate_variant	RNPC3	RNA-binding protein 40
Moderate	sca38	424806	G	A	0	0.4	mRNA08550	Moderate_variant	UTP20	Small subunit processome component 20 homolog
Moderate	sca38	1134530	G	A	1	1	mRNA08382	Moderate_variant	ANKS1B	Ankyrin repeat and sterile alpha motif
Moderate	sca38	2066801	A	T	0	0.425	mRNA08236	Moderate_variant
Moderate	sca38	2347838	C	T	1	1	mRNA08077	Moderate_variant	AMDHD1	Amidohydrolase domain containing 1
Moderate	sca38	2491992	A	G	0.611111	0.25	mRNA08046	Moderate_variant	USP44	Ubiquitin Carboxyl-terminal Hydrolase-like zinc finger
Moderate	sca38	12393540	G	C	1	1	mRNA06680	Moderate_variant	MDM2	E3 ubiquitin-protein ligase Mdm2 isoform X1
Moderate	sca38	13261015	T	C	0.722222	0.425	mRNA06505	Moderate_variant	HELB	DNA helicase B
Moderate	sca38	17793615	T	C	1	1	mRNA05846	Moderate_variant	PRICKLE1	Prickle-like protein 1
Moderate	sca38	19720311	A	G	0.444444	0.7	mRNA05623	Moderate_variant	LRRN3	Leucine-rich repeat neuronal protein 3
Moderate	sca38	22735819	A	T	0.722222	0.625	mRNA04867	Moderate_variant	-	ankyrin repeat domain-containing protein
Moderate	sca38	22736734	A	T	0.277778	0.35	mRNA04867	Moderate_variant	-	ankyrin repeat domain-containing protein
Moderate	sca39	4054589	C	T	1	1	mRNA06585	Moderate_variant	KIAA1841	protein KIAA1841 homolog
Moderate	sca39	5551211	A	G	0.277778	0.475	mRNA06701	Moderate_variant	CCDC85A	Coiled-coil domain-containing protein 85A
Moderate	sca39	6393503	G	C	0.888889	0.525	mRNA07111	Moderate_variant	NPHP1	Src homology 3 domains
Moderate	sca39	7272732	T	A	1	1	mRNA07406	Moderate_variant	RIN2	Ras and Rab interactor
Moderate	sca39	13286155	G	A	1	1	mRNA03492	Moderate_variant	UBR2	Ubiquitin protein ligase E3 component n-recognin 2
Moderate	sca39	20697612	C	T	0	0.275	mRNA07577	Moderate_variant	AARS2	Catalyzes the attachment of alanine to tRNA(Ala) in a two-step reaction alanine is first activated by ATP to form Ala- AMP and then transferred to the acceptor end of tRNA(Ala). Also edits incorrectly charged tRNA(Ala) via its editing domain
Moderate	sca40	2713647	T	A	0.888889	0.95	mRNA11597	Moderate_variant	DENND3	DENN domain-containing protein 3
Moderate	sca40	2717871	C	A	0.888889	0.95	mRNA11597	Moderate_variant	DENND3	DENN domain-containing protein 3
Moderate	sca40	2782166	G	A	0.888889	0.975	mRNA11597	Moderate_variant	DENND3	DENN domain-containing protein 3
Moderate	sca40	4329885	C	T	0.444444	0.425	mRNA11525	Moderate_variant	FAM135B	Family with sequence similarity 135 member B
Moderate	sca40	10416404	G	A	1	1	mRNA11373	Moderate_variant	KLHL38	Kelch-like protein 38
Moderate	sca40	10609048	C	T	1	1	mRNA11355	Moderate_variant	TBC1D31	TBC1 domain family member 31
Moderate	sca40	10654009	C	T	1	1	mRNA11346	Moderate_variant	ZHX2	Zinc fingers and homeoboxes
Moderate	sca40	12215425	A	G	0.555556	0.525	mRNA11296	Moderate_variant	TNFRSF11B	Tumor necrosis factor receptor superfamily, member 11b
Moderate	sca41	193635	C	G	0	0.325	mRNA08110	Moderate_variant	QPCT	Glutaminyl-peptide cyclotransferase
Moderate	sca41	276650	A	C	0	0.325	mRNA08161	Moderate_variant	CEBPZ	CCAAT enhancer-binding protein zeta
Moderate	sca41	8001900	C	T	1	1	mRNA09247	Moderate_variant	CAPN9	Calpain-9 isoform X1
Moderate	sca41	8047811	A	G	0.777778	0.75	mRNA09283	Moderate_variant	COG2	oligomeric golgi complex
Moderate	sca41	8047897	A	G	0.222222	0.25	mRNA09283	Moderate_variant	COG2	oligomeric golgi complex
Moderate	sca41	8165017	G	A	0.777778	0.725	mRNA09295	Moderate_variant	PGBD5	piggyBac transposable element-derived protein 5
Moderate	sca41	8800449	C	G	0.166667	0.275	mRNA09376	Moderate_variant	SPRTN	SprT-like
Moderate	sca41	9682912	C	T	0.166667	0.7	mRNA09427	Moderate_variant&splice_region_variant	PCNXL2	Pecanex-like protein 2
Moderate	sca41	10518686	A	G	0.333333	0.025	mRNA09531	Moderate_variant	GGPS1	Belongs to the FPP GGPP synthase family
Moderate	sca41	10544503	C	G	0.333333	0.025	mRNA09532	Moderate_variant	TBCE	Tubulin-specific chaperone E
Moderate	sca41	10745399	C	T	0.333333	0.025	mRNA09613	Moderate_variant	NID1	G2 nidogen domain and fibulin
Moderate	sca41	10769855	A	G	0.5	0.4	mRNA09613	Moderate_variant	NID1	G2 nidogen domain and fibulin
Moderate	sca41	13012428	G	A	1	1	mRNA09879	Moderate_variant	TAB2	kinase, 1
Moderate	sca41	15036598	T	C	1	1	mRNA09981	Moderate_variant	UTRN	Utrophin
Moderate	sca41	15589135	A	C	0.444444	0.6	mRNA10012	Moderate_variant	MAP7	MAP7 (E-MAP-115) family
Moderate	sca41	15944633	T	A	0.555556	0.425	mRNA10074	Moderate_variant	IFNGR1	interferon gamma receptor 1
Moderate	sca41	18418011	C	T	1	1	mRNA10156	Moderate_variant	PHACTR2	Phosphatase and actin regulator 2
Moderate	sca41	18427266	C	T	1	1	mRNA10156	Moderate_variant	PHACTR2	Phosphatase and actin regulator 2
Moderate	sca41	18536624	G	A	0.444444	0.575	mRNA10178	Moderate_variant	RSPH3	Radial spoke head protein 3 homolog
Moderate	sca41	18779985	C	T	1	1	mRNA10208	Moderate_variant	TULP4	Tubby-related protein 4
Moderate	sca42	6756342	A	G	0.722222	0.225	mRNA07129	Moderate_variant	SLMAP	sarcolemma associated protein
Moderate	sca42	7672491	C	G	1	1	mRNA07660	Moderate_variant	KBTBD12	Kelch repeat and BTB
Moderate	sca42	7672492	A	T	1	1	mRNA07660	Moderate_variant	KBTBD12	Kelch repeat and BTB
Moderate	sca42	8656616	T	G	1	1	mRNA07834	Moderate_variant	SLC41A3	Solute carrier family 41 member
Moderate	sca42	8903744	C	A	1	1	mRNA00322	Moderate_variant	UROC1	Urocanate hydratase
Moderate	sca42	8940530	G	A	0.722222	0.3	mRNA07888	Moderate_variant		Netrin C-terminal Domain
Moderate	sca42	8994991	G	A	1	1	mRNA07924	Moderate_variant	XPC	DNA repair protein complementing XP-C cells
Moderate	sca42	8999364	C	T	1	1	mRNA07924	Moderate_variant	XPC	DNA repair protein complementing XP-C cells
Moderate	sca43	2057329	C	T	1	1	mRNA12556	Moderate_variant	IL1RL2	TIR domain
Moderate	sca43	2074502	G	T	1	1	mRNA09200	Moderate_variant	IL1R1	receptor, type
Moderate	sca43	2083932	G	A	1	1	mRNA09200	Moderate_variant	IL1R1	receptor, type
Moderate	sca43	5458301	C	T	0.611111	0.275	mRNA09774	Moderate_variant		fibronectin type III
Moderate	sca43	5876010	A	G	0.611111	0.375	mRNA09863	Moderate_variant		Cohesin subunit SA-2-like
Moderate	sca43	5878890	C	G	0.611111	0.375	mRNA09863	Moderate_variant		Cohesin subunit SA-2-like
Moderate	sca43	9829755	C	G	1	1	mRNA09989	Moderate_variant		Lysine methyltransferase
Moderate	sca43	9848858	T	A	0.0555556	0.45	mRNA09995	Moderate_variant
Moderate	sca43	9883999	G	A	0.944444	0.55	mRNA10048	Moderate_variant	KDELC1	KDEL motif-containing protein 1
Moderate	sca43	11605016	G	T	1	1	mRNA10111	Moderate_variant		G-protein coupled receptor
Moderate	sca44	5835714	T	A	0	0.175	mRNA06960	Moderate_variant	MTUS1	tumor suppressor 1
Moderate	sca44	5835775	C	A	0	0.175	mRNA06960	Moderate_variant	MTUS1	tumor suppressor 1
Moderate	sca44	5905692	G	A	1	1	mRNA06989	Moderate_variant	SLC7A2	Cationic amino acid transporter
Moderate	sca44	7421078	C	T	1	1	mRNA07153	Moderate_variant	KIAA1456	kiaa1456
Moderate	sca44	8569125	G	C	1	0.825	mRNA07500	Moderate_variant	LNX1	E3 ubiquitin-protein ligase LNX isoform X1
Moderate	sca44	9485609	G	A	1	0.825	mRNA07788	Moderate_variant	NIPAL1	Magnesium transporter NIPA3
Moderate	sca44	17922405	T	G	1	1	mRNA08974	Moderate_variant	SLIT2	Slit homolog 2
Moderate	sca44	23817728	A	G	1	1	mRNA09502	Moderate_variant	SH3TC1	SH3 domain and tetratricopeptide
Moderate	sca44	23949307	A	G	1	1	mRNA09530	Moderate_variant	ACOX3	Peroxisomal acyl-coenzyme A oxidase 3
Moderate	sca44	24369279	C	A	0.333333	0.2	mRNA10489	Moderate_variant&splice_region_variant	HMX1	homeobox
Moderate	sca44	28093723	C	G	1	1	mRNA09895	Moderate_variant	FGFRL1	fibroblast growth factor receptor-like 1
Moderate	sca44	28634050	A	G	0.666667	0.625	mRNA09980	Moderate_variant	KDM3A	demethylase 3A
Moderate	sca44	28669545	G	C	1	1	mRNA10002	Moderate_variant	RNF103	RING-like zinc finger
Moderate	sca44	31425076	C	A	0.944444	0.75	mRNA10132	Moderate_variant	UBOX5	RING finger protein 37
Moderate	sca44	31438568	T	C	0.277778	0.525	mRNA10138	Moderate_variant	FASTKD5	FAST kinase domain-containing protein 5
Moderate	sca45	4264114	C	A	1	1	mRNA03755	Moderate_variant	ORM2	ApoM domain
Moderate	sca45	4932729	A	G	0	0.125	mRNA04560	Moderate_variant	DOLPP1	Dolichyldiphosphatase 1
Moderate	sca45	6156712	T	C	1	1	mRNA05226	Moderate_variant	SETX	Senataxin
Moderate	sca45	6658929	C	A	0.222222	0.425	mRNA05637	Moderate_variant	ADAMTSL2	ADAMTS-like
Moderate	sca45	7580792	G	T	0.333333	0.175	mRNA05985	Moderate_variant	PPP1R26	Protein phosphatase 1 regulatory subunit 26
Moderate	sca45	7581589	A	G	0.666667	0.825	mRNA05985	Moderate_variant	PPP1R26	Protein phosphatase 1 regulatory subunit 26
Moderate	sca45	7581633	A	G	0.666667	0.825	mRNA05985	Moderate_variant	PPP1R26	Protein phosphatase 1 regulatory subunit 26
Moderate	sca45	8943195	G	A	1	1	mRNA06853	Moderate_variant	DENND1A	DENN domain-containing protein 1A
Moderate	sca45	9491725	G	A	0.111111	0.275	mRNA07040	Moderate_variant	GOLGA1	Golgin subfamily A member 1
Moderate	sca45	9492231	T	A	1	1	mRNA07040	Moderate_variant	GOLGA1	Golgin subfamily A member 1
Moderate	sca45	9496201	G	C	1	1	mRNA07040	Moderate_variant	GOLGA1	Golgin subfamily A member 1
Moderate	sca46	128464	C	G	1	1	mRNA10261	Moderate_variant	TFB1M	Belongs to the class I-like SAM-binding methyltransferase superfamily. rRNA adenine N(6)-methyltransferase family
Moderate	sca46	1781891	G	A	1	1	mRNA10373	Moderate_variant	CCDC170	coiled-coil
Moderate	sca46	1783072	A	G	1	1	mRNA10373	Moderate_variant	CCDC170	coiled-coil
Moderate	sca46	1879690	C	T	0.5	0.975	mRNA10387	Moderate_variant
Moderate	sca46	2048778	C	T	0.5	0.025	mRNA10389	Moderate_variant	MTHFD1L	Monofunctional C1-tetrahydrofolate synthase
Moderate	sca46	5234962	G	A	1	1	mRNA10740	Moderate_variant	TMEM200A	Transmembrane protein 200A
Moderate	sca46	5534079	A	G	0.5	0.975	mRNA10756	Moderate_variant	ARHGAP18	rho GTPase-activating protein
Moderate	sca46	7208316	A	C	0.5	0.975	mRNA10807	Moderate_variant	NCOA7	Nuclear receptor coactivator 7
Moderate	sca46	9270521	C	A	1	1	mRNA10876	Moderate_variant	TBC1D32	TBC1 domain family member 32
Moderate	sca46	14082862	C	T	1	1	mRNA11060	Moderate_variant	FIG4	SacI homology domain
Moderate	sca46	14216659	G	A	1	1	mRNA11098	Moderate_variant	CD164	Sialomucin
Moderate	sca46	14437637	C	G	1	1	mRNA11108	Moderate_variant	ARMC2	Armadillo repeat-containing protein 2
Moderate	sca46	14702334	T	C	1	1	mRNA11111	Moderate_variant	LACE1	Lactation elevated protein 1
Moderate	sca46	14704412	T	A	1	1	mRNA11111	Moderate_variant	LACE1	Lactation elevated protein 1
Moderate	sca46	15653167	C	T	1	1	mRNA11205	Moderate_variant	PRDM1	PR domain zinc finger protein 1
Moderate	sca46	21074088	C	T	0	0.125	mRNA05463	Moderate_variant		Immunoglobulin domain
Moderate	sca46	24689161	C	T	1	1	mRNA12602	Moderate_variant	ZBTB33	Zinc finger and BTB domain containing 33
Moderate	sca46	24689487	C	A	1	1	mRNA12602	Moderate_variant	ZBTB33	Zinc finger and BTB domain containing 33
Moderate	sca47	2774841	C	T	1	1	mRNA10559	Moderate_variant	EDRF1	factor 1
Moderate	sca47	3179231	C	T	1	1	mRNA10540	Moderate_variant	METTL10	Methyltransferase-like protein 10
Moderate	sca47	7211355	G	A	1	1	mRNA10151	Moderate_variant	ATRNL1	Attractin-like protein 1
Moderate	sca47	7846083	T	C	1	0.75	mRNA10044	Moderate_variant	NHLRC2	NHL repeat-containing protein 2
Moderate	sca47	7860596	C	T	0	0.25	mRNA10044	Moderate_variant	NHLRC2	NHL repeat-containing protein 2
Moderate	sca47	7903968	C	T	1	1	mRNA12534	Moderate_variant	PLEKHS1	family S member 1
Moderate	sca47	12196152	C	T	1	1	mRNA09484	Moderate_variant	WBP1L	WW domain binding protein 1-like
Moderate	sca47	13485127	A	C	0.333333	0.425	mRNA09092	Moderate_variant	ARHGAP19	GTPase-activator protein for Rho-like GTPases
Moderate	sca47	13568575	G	A	1	1	mRNA08992	Moderate_variant	HOGA1	4-hydroxy-2-oxoglutarate aldolase
Moderate	sca47	13655031	C	T	0.333333	0.425	mRNA08929	Moderate_variant	LOXL4	Lysyl oxidase homolog 4
Moderate	sca47	13901900	G	A	1	1	mRNA08651	Moderate_variant	DNMBP	Dynamin-binding protein
Moderate	sca47	14989722	A	G	1	1	mRNA08510	Moderate_variant	BTAF1	TATA-binding protein-associated factor 172
Moderate	sca47	18250330	T	C	0.333333	0.45	mRNA07423	Moderate_variant	PKD2L1	Polycystic kidney disease 2-like 1
Moderate	sca47	18941634	A	G	0.333333	0.45	mRNA07192	Moderate_variant&splice_region_variant	GBF1	guanine nucleotide exchange factor 1
Moderate	sca47	19461625	C	G	1	1	mRNA12530	Moderate_variant
Moderate	sca47	19494897	T	A	1	1	mRNA06942	Moderate_variant	SORBS1	Sorbin and SH3 domain-containing protein
Moderate	sca47	19877181	G	A	1	1	mRNA06849	Moderate_variant	SYNPO2L	Synaptopodin 2-like
Moderate	sca47	22585531	G	A	1	1	mRNA06379	Moderate_variant	DLG5	large homolog 5
Moderate	sca48	709268	G	T	1	1	mRNA10257	Moderate_variant	CYP7A1	Cytochrome P450, family
Moderate	sca48	709269	A	C	1	1	mRNA10257	Moderate_variant	CYP7A1	Cytochrome P450, family
Moderate	sca48	821668	C	T	1	1	mRNA10246	Moderate_variant	FAM110B	Family with sequence similarity 110 member B
Moderate	sca48	1765072	C	T	1	1	mRNA10185	Moderate_variant	XKR4	XK-related protein
Moderate	sca48	2114012	C	T	1	1	mRNA10224	Moderate_variant
Moderate	sca48	2114056	G	C	1	1	mRNA10224	Moderate_variant
Moderate	sca48	9636809	A	G	0.888889	0.675	mRNA09635	Moderate_variant	TMEM241	Transmembrane protein 241
Moderate	sca48	10568791	C	T	1	1	mRNA09468	Moderate_variant	COLEC12	C-type lectin (CTL) or carbohydrate-recognition domain (CRD)
Moderate	sca48	11445456	A	G	1	1	mRNA09413	Moderate_variant		Kinetochore protein NDC80 homolog
Moderate	sca48	13489837	G	A	1	1	mRNA09223	Moderate_variant	PTPRM	Receptor-type tyrosine-protein phosphatase mu
Moderate	sca48	18929042	T	G	0.555556	0.725	mRNA08680	Moderate_variant	SOCS6	Suppressor of cytokine signaling 6
Moderate	sca49	1764288	A	G	0.333333	0.425	mRNA06043	Moderate_variant	CBR4	Carbonyl reductase
Moderate	sca49	1764853	A	G	0.666667	0.6	mRNA06043	Moderate_variant	CBR4	Carbonyl reductase
Moderate	sca49	4862175	C	T	0.277778	0.2	mRNA05606	Moderate_variant	RXFP1	receptor 1
Moderate	sca49	17275941	G	A	0.5	0.4	mRNA03182	Moderate_variant	FAM13A	Family with sequence similarity 13 member A
Moderate	sca49	17315985	G	A	0.777778	0.5	mRNA03075	Moderate_variant	HERC3	E3 ubiquitin-protein ligase HERC3
Moderate	sca49	19563918	T	C	0.277778	0.1	mRNA02867	Moderate_variant	SEC31A	Protein transport protein Sec31A isoform X1
Moderate	sca49	22687091	T	A	1	1	mRNA02544	Moderate_variant	LRBA	Lipopolysaccharide-responsive and beige-like anchor protein
Moderate	sca49	22687223	G	A	1	1	mRNA02544	Moderate_variant	LRBA	Lipopolysaccharide-responsive and beige-like anchor protein
Moderate	sca49	22687277	C	T	1	1	mRNA02544	Moderate_variant	LRBA	Lipopolysaccharide-responsive and beige-like anchor protein
Moderate	sca49	22687280	G	C	1	1	mRNA02544	Moderate_variant	LRBA	Lipopolysaccharide-responsive and beige-like anchor protein
Moderate	sca49	22687644	C	G	1	1	mRNA02544	Moderate_variant	LRBA	Lipopolysaccharide-responsive and beige-like anchor protein
Moderate	sca49	24596514	C	T	0.0555556	0.775	mRNA01784	Moderate_variant	PURG	Purine-rich element-binding protein gamma
Moderate	sca49	24795921	T	C	0.111111	0.825	mRNA01846	Moderate_variant	ZGRF1	Zinc finger, GRF-type containing 1
Moderate	sca49	24796833	A	C	0.888889	0.2	mRNA01846	Moderate_variant	ZGRF1	Zinc finger, GRF-type containing 1
Moderate	sca49	25515466	T	C	0.111111	0.675	mRNA01878	Moderate_variant	NDST4	Bifunctional heparan sulfate N-deacetylase N-sulfotransferase 4
Moderate	sca49	27356805	A	C	0	0.025	mRNA02015	Moderate_variant	KIAA1109	Fragile site-associated protein C-terminus
Moderate	sca49	27387766	G	A	0.944444	1	mRNA02015	Moderate_variant	KIAA1109	Fragile site-associated protein C-terminus
Moderate	sca49	27510820	C	T	0.0555556	0	mRNA02064	Moderate_variant	NUDT6	Nucleoside diphosphate-linked moiety X motif 6
Moderate	sca50	222923	C	T	1	1	mRNA11211	Moderate_variant	NUDCD1	nudC domain-containing protein 1
Moderate	sca50	228560	C	T	1	1	mRNA11211	Moderate_variant	NUDCD1	nudC domain-containing protein 1
Moderate	sca50	228601	A	C	1	1	mRNA11211	Moderate_variant	NUDCD1	nudC domain-containing protein 1
Moderate	sca50	4726644	G	T	1	1	mRNA03538	Moderate_variant	POP1	Ribonucleases P MRP protein subunit POP1
Moderate	sca50	7422535	G	C	1	1	mRNA10857	Moderate_variant&splice_region_variant	SLC26A7	Solute carrier family 26
Moderate	sca50	7472893	C	A	1	1	mRNA10857	Moderate_variant	SLC26A7	Solute carrier family 26
Moderate	sca50	16719243	C	T	1	1	mRNA10426	Moderate_variant	MCMDC2	MCM domain-containing protein 2
Moderate	sca50	16802063	G	A	1	1	mRNA10408	Moderate_variant	VCPIP1	Deubiquitinating protein VCIP135
Moderate	sca50	16803129	A	G	1	1	mRNA10408	Moderate_variant	VCPIP1	Deubiquitinating protein VCIP135
Moderate	sca50	16812443	G	A	1	1	mRNA10408	Moderate_variant	VCPIP1	Deubiquitinating protein VCIP135
Moderate	sca51	782949	T	C	1	1	mRNA00366	Moderate_variant	MYL3	myosin light chain
Moderate	sca51	1608298	C	G	0	0.725	mRNA00397	Moderate_variant	GJC2	One gap junction consists of a cluster of closely packed pairs of transmembrane channels, the connexons, through which materials of low MW diffuse from one cell to a neighboring cell
Moderate	sca51	1789044	T	G	0.944444	0.975	mRNA00400	Moderate_variant
Moderate	sca51	3199146	G	C	0.444444	0.75	mRNA00501	Moderate_variant	GARS	Glycyl-tRNA synthetase
Moderate	sca51	5521124	G	A	0.5	0.5	mRNA00717	Moderate_variant	GALNT11	polypeptide N-acetylgalactosaminyltransferase
Moderate	sca51	5612263	C	G	0.5	0.45	mRNA00725	Moderate_variant	KMT2C	Histone-lysine N-methyltransferase
Moderate	sca51	15071865	C	G	1	1	mRNA01289	Moderate_variant	MASTL	Serine threonine-protein
Moderate	sca51	15073336	G	A	1	1	mRNA01289	Moderate_variant	MASTL	Serine threonine-protein
Moderate	sca51	15312297	T	G	0.722222	0.775	mRNA01255	Moderate_variant	APBB1IP	Amyloid beta (A4) precursor protein-binding, family B, member
Moderate	sca51	18853566	T	C	1	1	mRNA01387	Moderate_variant		Macrophage mannose receptor 1-like
Moderate	sca51	18928391	T	C	1	1	mRNA01385	Moderate_variant	MRC1	Macrophage mannose receptor 1-like
Moderate	sca51	18932401	C	T	1	1	mRNA01385	Moderate_variant&splice_region_variant	MRC1	Macrophage mannose receptor 1-like
Moderate	sca51	19098239	A	G	1	1	mRNA01419	Moderate_variant	ST8SIA6	Belongs to the glycosyltransferase 29 family
Moderate	sca51	30467349	G	C	1	1	mRNA02825	Moderate_variant	MALSU1	Mitochondrial assembly of ribosomal large subunit
Moderate	sca52	7592826	T	C	0.555556	0.25	mRNA10786	Moderate_variant	BRCA2	Breast cancer type 2 susceptibility protein
Moderate	sca52	7592860	G	A	0.555556	0.25	mRNA10786	Moderate_variant	BRCA2	Breast cancer type 2 susceptibility protein
Moderate	sca52	7592862	C	T	0.444444	0.75	mRNA10786	Moderate_variant	BRCA2	Breast cancer type 2 susceptibility protein
Moderate	sca52	7593033	T	C	1	1	mRNA10786	Moderate_variant	BRCA2	Breast cancer type 2 susceptibility protein
Moderate	sca52	7593909	G	A	0.555556	0.25	mRNA10786	Moderate_variant	BRCA2	Breast cancer type 2 susceptibility protein
Moderate	sca52	7594141	T	C	1	1	mRNA10786	Moderate_variant	BRCA2	Breast cancer type 2 susceptibility protein
Moderate	sca52	7594542	T	C	1	1	mRNA10786	Moderate_variant	BRCA2	Breast cancer type 2 susceptibility protein
Moderate	sca52	7594659	C	T	1	1	mRNA10786	Moderate_variant	BRCA2	Breast cancer type 2 susceptibility protein
Moderate	sca52	7594707	A	G	1	1	mRNA10786	Moderate_variant	BRCA2	Breast cancer type 2 susceptibility protein
Moderate	sca52	7595839	C	T	0.444444	0.75	mRNA10786	Moderate_variant	BRCA2	Breast cancer type 2 susceptibility protein
Moderate	sca52	7596004	A	C	0.444444	0.75	mRNA10786	Moderate_variant	BRCA2	Breast cancer type 2 susceptibility protein
Moderate	sca52	7596230	T	C	0.555556	0.25	mRNA10786	Moderate_variant	BRCA2	Breast cancer type 2 susceptibility protein
Moderate	sca52	7596522	T	C	0.555556	0.25	mRNA10786	Moderate_variant	BRCA2	Breast cancer type 2 susceptibility protein
Moderate	sca52	7596730	A	C	0.555556	0.25	mRNA10786	Moderate_variant	BRCA2	Breast cancer type 2 susceptibility protein
Moderate	sca52	7596732	A	G	0.555556	0.25	mRNA10786	Moderate_variant	BRCA2	Breast cancer type 2 susceptibility protein
Moderate	sca52	7596742	G	A	0.444444	0.75	mRNA10786	Moderate_variant	BRCA2	Breast cancer type 2 susceptibility protein
Moderate	sca52	7596798	T	C	0.555556	0.25	mRNA10786	Moderate_variant	BRCA2	Breast cancer type 2 susceptibility protein
Moderate	sca52	7596850	C	T	0.444444	0.75	mRNA10786	Moderate_variant	BRCA2	Breast cancer type 2 susceptibility protein
Moderate	sca52	7596905	G	C	0.444444	0.75	mRNA10786	Moderate_variant	BRCA2	Breast cancer type 2 susceptibility protein
Moderate	sca52	7596932	T	G	0.444444	0.75	mRNA10786	Moderate_variant	BRCA2	Breast cancer type 2 susceptibility protein
Moderate	sca52	7597206	T	C	0.555556	0.25	mRNA10786	Moderate_variant	BRCA2	Breast cancer type 2 susceptibility protein
Moderate	sca52	7598913	T	C	0.555556	0.25	mRNA10786	Moderate_variant	BRCA2	Breast cancer type 2 susceptibility protein
Moderate	sca52	7598984	C	G	0.444444	0.75	mRNA10786	Moderate_variant	BRCA2	Breast cancer type 2 susceptibility protein
Moderate	sca52	7636610	C	T	1	1	mRNA10767	Moderate_variant	FRY	Furry homolog
Moderate	sca52	7641823	C	G	1	1	mRNA10767	Moderate_variant	FRY	Furry homolog
Moderate	sca52	8105324	T	C	1	1	mRNA10746	Moderate_variant	USPL1	Ubiquitin specific peptidase like 1
Moderate	sca52	8105603	A	T	1	1	mRNA10746	Moderate_variant	USPL1	Ubiquitin specific peptidase like 1
Moderate	sca52	8949525	G	C	1	1	mRNA10679	Moderate_variant	FLT1	Vascular endothelial growth factor receptor 1
Moderate	sca52	11486364	G	A	1	1	mRNA10490	Moderate_variant	MICU2	Calcium uptake protein 2, mitochondrial
Moderate	sca52	11768350	T	G	1	1	mRNA01477	Moderate_variant	N6AMT2	DNA methyltransferase 2
Moderate	sca52	12232539	C	T	0.444444	0.125	mRNA10407	Moderate_variant	CENPJ	Centromere protein J
Moderate	sca52	12233007	T	A	0.555556	0.875	mRNA10407	Moderate_variant	CENPJ	Centromere protein J
Moderate	sca52	12266032	C	T	0.555556	0.9	mRNA10371	Moderate_variant	RNF17	Ring finger protein 17
Moderate	sca52	13079616	C	T	0.444444	0.175	mRNA11523	Moderate_variant	DDX10	ATP-dependent RNA helicase
Moderate	sca52	13169200	A	T	1	1	mRNA11524	Moderate_variant	KDELC2	KDEL motif-containing protein 2
Moderate	sca52	13283608	A	C	1	1	mRNA11556	Moderate_variant
Moderate	sca52	13283618	C	T	1	1	mRNA11556	Moderate_variant
Moderate	sca52	13520589	C	T	0.444444	0.175	mRNA11561	Moderate_variant	ALKBH8	Alkylated DNA repair protein alkB homolog 8
Moderate	sca53	5193643	C	T	1	1	mRNA02735	Moderate_variant	SAP30BP	SAP30-binding protein
Moderate	sca54	5179648	G	A	0.222222	0.325	mRNA00805	Moderate_variant	MRPL22	ribosomal protein L22
Moderate	sca54	6709289	C	T	0.777778	0.625	mRNA01077	Moderate_variant	HMGXB3	HMG domain-containing protein 3
Moderate	sca54	6709672	G	C	0.222222	0.375	mRNA01077	Moderate_variant	HMGXB3	HMG domain-containing protein 3
Moderate	sca54	6792294	G	A	0.777778	0.625	mRNA01091	Moderate_variant	FLT4	Vascular endothelial growth factor receptor
Moderate	sca54	6800684	G	C	0.222222	0.375	mRNA01091	Moderate_variant	FLT4	Vascular endothelial growth factor receptor
Moderate	sca81	761460	T	C	0	0.175	mRNA04417	Moderate_variant	CRISPLD2	Cysteine-rich secretory protein LCCL
Moderate	sca81	4055557	G	A	0	0.4	mRNA05186	Moderate_variant	HERPUD1	ubiquitin-like domain member 1
Moderate	sca81	5344729	C	T	1	1	mRNA06181	Moderate_variant	PDPR	Pyruvate dehydrogenase phosphatase regulatory subunit
Moderate	sca81	9629845	A	C	1	1	mRNA07306	Moderate_variant	NKD1	Naked cuticle homolog 1
Moderate	sca81	10703650	G	A	1	1	mRNA08220	Moderate_variant	N4BP1	NEDD4-binding protein 1
Moderate	sca81	10868383	T	C	1	1	mRNA08225	Moderate_variant&splice_region_variant	LONP2	ATP-dependent serine protease that mediates the selective degradation of misfolded and unassembled polypeptides in the peroxisomal matrix. Necessary for type 2 peroxisome targeting signal (PTS2)-containing protein processing and facilitates peroxisome matrix protein import
Moderate	sca81	13380526	G	A	1	0.825	mRNA08606	Moderate_variant
Moderate	sca82	2630793	C	A	1	1	mRNA07736	Moderate_variant	BRAT1	BRCA1-associated ATM activator 1
Moderate	sca82	2943673	A	G	1	0.925	mRNA07824	Moderate_variant	FTSJ2	RNA methyltransferase
Moderate	sca82	2953781	A	G	1	0.925	mRNA07828	Moderate_variant	MAD1L1	Mitotic spindle assembly checkpoint protein MAD1
Moderate	sca82	3793510	T	C	1	0.975	mRNA07955	Moderate_variant	GPR146	receptor 146
Moderate	sca82	5792743	C	G	1	0.95	mRNA08597	Moderate_variant	ANKS4B	ankyrin repeat and
Moderate	sca82	5918102	C	T	1	0.95	mRNA08682	Moderate_variant	REXO5	EXOIII
Moderate	sca82	11983671	G	A	1	0.975	mRNA04521	Moderate_variant	RGS11	Regulator of G-protein signaling 11
Moderate	sca82	12113621	G	A	1	1	mRNA04392	Moderate_variant	C7orf26	protein C7orf26 homolog
Moderate	sca82	12436923	C	T	1	1	mRNA04202	Moderate_variant
Moderate	sca82	12437112	G	A	1	0.975	mRNA04202	Moderate_variant
Moderate	sca83	7711921	C	T	0.388889	0.725	mRNA11962	Moderate_variant	ZPAX	Zona pellucida (ZP) domain
Moderate	sca83	8848577	C	T	0.611111	0.75	mRNA11978	Moderate_variant	MATN3	Matrilin-3
Moderate	sca83	11752401	C	G	1	1	mRNA12025	Moderate_variant	MRPL19	39S ribosomal protein L19, mitochondrial
Moderate	sca83	12519563	T	C	1	0.625	mRNA12031	Moderate_variant	CD2AP	CD2-associated protein
Moderate	sca83	12815304	G	C	0	0.025	mRNA12046	Moderate_variant	PLA2G7	Platelet-activating factor acetylhydrolase
Moderate	sca83	16710895	C	T	1	1	mRNA12128	Moderate_variant&splice_region_variant	EXTL3	Exostosin-like
Moderate	sca83	16855159	C	T	1	0.925	mRNA12132	Moderate_variant	FZD3	Belongs to the G-protein coupled receptor Fz Smo family
Moderate	sca84	272202	T	G	0.111111	0.5	mRNA04575	Moderate_variant	HSD3B7	3 beta-hydroxysteroid dehydrogenase type
Moderate	sca84	760875	C	T	1	1	mRNA04641	Moderate_variant	SH2B2	SH2B adapter protein 2
Moderate	sca84	850360	T	C	0.111111	0.5	mRNA04718	Moderate_variant	DTX2	E3 ubiquitin ligase
Moderate	sca84	1226906	A	G	1	1	mRNA02098	Moderate_variant&splice_region_variant	LIG3	ATP dependent DNA ligase C terminal region
Moderate	sca84	2169831	A	T	1	1	mRNA05730	Moderate_variant		Apoptosis-inducing factor 3-like
Moderate	sca84	2889684	G	C	1	1	mRNA06361	Moderate_variant	SSH2	Protein phosphatase Slingshot homolog 2
Moderate	sca84	4139341	T	A	1	1	mRNA07256	Moderate_variant	GDPD1	Glycerophosphodiester phosphodiesterase domain-containing protein 1
Moderate	sca84	4139343	C	A	0.277778	0.325	mRNA07256	Moderate_variant	GDPD1	Glycerophosphodiester phosphodiesterase domain-containing protein 1
Moderate	sca85	81419	T	C	0.277778	0.6	mRNA12229	Moderate_variant	RNF169	E3 ubiquitin-protein ligase RNF169
Moderate	sca85	570166	C	G	0.944444	0.5	mRNA02188	Moderate_variant	GJA8	One gap junction consists of a cluster of closely packed pairs of transmembrane channels, the connexons, through which materials of low MW diffuse from one cell to a neighboring cell
Moderate	sca85	773705	T	C	0.277778	0.225	mRNA12273	Moderate_variant	CD80	T-lymphocyte activation antigen
Moderate	sca85	1003777	T	C	1	1	mRNA12284	Moderate_variant	CD101	Immunoglobulin superfamily member 2
Moderate	sca85	1281877	T	A	0.666667	0.775	mRNA12268	Moderate_variant	GPA33	Cell surface A33 antigen
Moderate	sca85	1284669	A	T	0.666667	0.75	mRNA12268	Moderate_variant	GPA33	Cell surface A33 antigen
Moderate	sca85	1284775	C	T	1	1	mRNA12268	Moderate_variant	GPA33	Cell surface A33 antigen
Moderate	sca85	4806807	G	A	0.777778	0.325	mRNA12234	Moderate_variant	MRPL48	ribosomal protein L48
Moderate	sca85	12733767	A	G	0.388889	0.9	mRNA12307	Moderate_variant	NCAM2	Neural cell adhesion molecule 2
Moderate	sca85	16965966	A	C	1	1	mRNA12348	Moderate_variant	HHLA2	HERV-H LTR-associating
Moderate	sca85	17071858	T	C	1	1	mRNA02649	Moderate_variant	SH2D1B	SH2 domain-containing protein
Moderate	sca85	18354087	C	T	1	1	mRNA12329	Moderate_variant	MAP3K7CL	MAP3K7 C-terminal like
Moderate	sca85	21415693	T	C	1	1	mRNA12200	Moderate_variant	CFAP44	WD repeat-containing protein 52
Moderate	sca85	25387517	C	T	1	1	mRNA12183	Moderate_variant	TRIM45	Tripartite motif-containing protein
Moderate	sca85	27100138	T	C	1	1	mRNA12107	Moderate_variant&splice_region_variant	PHB2	prohibitin homologues
Moderate	sca86	562591	A	G	0	0.325	mRNA09463	Moderate_variant	TBX6	Domain first found in the mice T locus (Brachyury) protein
Moderate	sca86	1260078	T	A	1	1	mRNA09162	Moderate_variant		Transferrin
Moderate	sca86	5217783	T	C	1	1	mRNA07850	Moderate_variant	GOLGA3	Golgin A3
Moderate	sca86	5217925	C	T	1	1	mRNA07850	Moderate_variant	GOLGA3	Golgin A3
Moderate	sca86	5263510	G	C	1	1	mRNA07847	Moderate_variant&splice_region_variant		Si dkey-112e17.1
Moderate	sca86	7779626	C	T	1	1	mRNA07213	Moderate_variant	TCHP	Trichoplein keratin
Moderate	sca86	8373525	A	G	1	1	mRNA06561	Moderate_variant	HECTD4	E3 ubiquitin-protein ligase
Moderate	sca86	8433732	C	T	1	1	mRNA06520	Moderate_variant	NAA25	N-alpha-acetyltransferase 25, NatB auxiliary subunit
Moderate	sca86	8480880	C	T	0	0.4	mRNA06446	Moderate_variant	ALDH2	Aldehyde dehydrogenase
Moderate	sca86	8495518	C	T	1	0.6	mRNA06436	Moderate_variant	ACAD10	acyl-CoA dehydrogenase family member 10
Moderate	sca87	7028531	C	T	1	1	mRNA10778	Moderate_variant	SOX5	Transcription factor SOX-5
Moderate	sca88	1708621	G	A	1	1	mRNA09455	Moderate_variant	IL5RA	Interleukin-5 receptor subunit alpha
Moderate	sca88	6178994	G	A	0.333333	0.825	mRNA08949	Moderate_variant	MAGI1	guanylate kinase, WW and PDZ
Moderate	sca88	7225796	G	T	0.722222	0.2	mRNA08763	Moderate_variant&splice_region_variant	C3orf14	protein C3orf14 homolog
Moderate	sca89	1669951	G	A	0.333333	0.9	mRNA12581	Moderate_variant	CX3CR1	CX3C chemokine receptor 1
Moderate	sca89	1754851	C	T	1	1	mRNA04716	Moderate_variant	CCR9	c-C chemokine receptor type 9
Moderate	sca89	2344521	T	A	0.388889	0.9	mRNA04490	Moderate_variant	ACPP	Belongs to the histidine acid phosphatase family
Moderate	sca89	2825648	C	G	0.611111	0.1	mRNA04415	Moderate_variant	ASTE1	asteroid homolog 1
Moderate	sca89	3334027	T	C	1	1	mRNA04158	Moderate_variant	NOD1	Nucleotide-binding oligomerization
Moderate	sca89	10637963	C	A	0	0.25	mRNA00073	Moderate_variant	BTD	Biotinidase
Moderate	sca90	4613307	T	G	0.277778	0.225	mRNA08307	Moderate_variant	PLOD2	5-dioxygenase 2
Moderate	sca90	6064715	G	A	1	1	mRNA08560	Moderate_variant	LSG1	Large subunit GTPase 1 homolog
Moderate	sca90	6496771	A	G	0.277778	0.25	mRNA08683	Moderate_variant		TILa domain
Moderate	sca90	9472260	A	T	0.722222	0.475	mRNA00446	Moderate_variant	ABCC5	Multidrug resistance-associated protein
Moderate	sca90	9472278	T	C	0.722222	0.475	mRNA00446	Moderate_variant	ABCC5	Multidrug resistance-associated protein
Moderate	sca91	1561896	T	G	0.555556	0.725	mRNA11331	Moderate_variant&splice_region_variant	CASP8AP2	CASP8-associated protein 2
Moderate	sca91	3054780	C	G	1	1	mRNA11418	Moderate_variant	NT5E	Belongs to the 5'-nucleotidase family
Moderate	sca91	3064040	C	T	1	1	mRNA11418	Moderate_variant	NT5E	Belongs to the 5'-nucleotidase family
Moderate	sca91	3163167	A	C	1	1	mRNA11423	Moderate_variant		Hormonally up-regulated neu tumor-associated
Moderate	sca91	4080911	A	G	0.111111	0.225	mRNA11522	Moderate_variant	UBE3D	ligase E3D
Moderate	sca91	4343279	A	T	0.888889	0.775	mRNA11477	Moderate_variant	IBTK	Inhibitor of Bruton
Moderate	sca91	5241135	G	A	1	1	mRNA11489	Moderate_variant	TTK	Dual specificity protein kinase TTK
Moderate	sca92	1715102	C	G	1	1	mRNA04412	Moderate_variant	CDH23	Cadherin repeats.
Moderate	sca92	1763541	G	A	0.0555556	0.125	mRNA04412	Moderate_variant	CDH23	Cadherin repeats.
Moderate	sca92	1885836	G	A	1	1	mRNA04466	Moderate_variant	SLC29A3	Equilibrative nucleoside transporter
Moderate	sca92	3132116	G	A	1	1	mRNA05190	Moderate_variant	ASAH2	Neutral ceramidase
Moderate	sca92	6592386	C	T	1	1	mRNA05619	Moderate_variant	BICC1	bicaudal C homolog 1
Moderate	sca92	10007054	C	T	1	1	mRNA06110	Moderate_variant
Moderate	sca103	74097	C	T	1	1	mRNA12504	Moderate_variant	AVPR1B	Vasopressin V1b receptor
Moderate	sca104	4159187	G	A	1	1	mRNA10863	Moderate_variant		Von Willebrand factor D and EGF
Moderate	sca104	4553529	T	C	1	1	mRNA10856	Moderate_variant	HNMT	Histamine
Moderate	sca104	4739596	C	T	1	1	mRNA10845	Moderate_variant	THSD7B	Thrombospondin type-1 domain-containing protein 7B
Moderate	sca104	5155032	C	G	1	1	mRNA10804	Moderate_variant&splice_region_variant	LCT	Glycosyl hydrolase family 1
Moderate	sca104	5163257	C	G	1	1	mRNA10804	Moderate_variant	LCT	Glycosyl hydrolase family 1
Moderate	sca104	5163979	G	C	1	1	mRNA10804	Moderate_variant	LCT	Glycosyl hydrolase family 1
Moderate	sca104	5163994	A	G	1	1	mRNA10804	Moderate_variant	LCT	Glycosyl hydrolase family 1
Moderate	sca104	5352321	C	T	1	1	mRNA10753	Moderate_variant	CCNT2	Belongs to the cyclin family
Moderate	sca104	5394729	C	A	1	1	mRNA10749	Moderate_variant	ACMSD	decarboxylase
Moderate	sca105	597784	C	T	0	0.125	mRNA12428	Moderate_variant	PAPPA2	Pregnancy-associated plasma protein-A
Moderate	sca105	1431744	T	C	1	1	mRNA12406	Moderate_variant		ADAMTS-like protein
Moderate	sca105	3840920	A	G	1	1	mRNA00070	Moderate_variant	PACS2	Phosphofurin acidic cluster sorting protein 2
Moderate	sca106	2703559	T	C	1	1	mRNA03892	Moderate_variant	RCN2	EF hand
Moderate	sca106	3715961	T	A	1	1	mRNA05155	Moderate_variant	TLN2	Talin, middle domain
Moderate	sca106	3741966	G	T	0.944444	0.775	mRNA05155	Moderate_variant	TLN2	Talin, middle domain
Moderate	sca106	5840096	A	C	0.555556	1	mRNA00499	Moderate_variant	MYO1E	Belongs to the TRAFAC class myosin-kinesin ATPase superfamily. Myosin family
Moderate	sca107	1406549	G	C	1	1	mRNA00937	Moderate_variant	DCPS	Decapping enzyme, scavenger
Moderate	sca107	3779046	G	A	1	1	mRNA00596	Moderate_variant	UBASH3B	Ubiquitin-associated and SH3 domain-containing protein B
Moderate	sca108	2842019	T	G	0	0.325	mRNA10053	Moderate_variant	SLC40A1	Solute carrier family 40
Moderate	sca108	3104485	C	T	1	1	mRNA10011	Moderate_variant	TMEM194B	transmembrane protein 194B
Moderate	sca109	816270	C	T	1	1	mRNA07611	Moderate_variant	FIGNL1	Fidgetin-like
Moderate	sca109	3673308	C	T	1	1	mRNA07703	Moderate_variant	C18orf21	UPF0711 protein C18orf21
Moderate	sca109	10304602	G	A	0.444444	0.25	mRNA08481	Moderate_variant	FAM65B	Protein FAM65B isoform X1
Moderate	sca109	10978970	C	T	1	1	mRNA08595	Moderate_variant	ZNF516	Zinc finger protein 516
Moderate	sca109	11887469	C	T	1	1	mRNA08611	Moderate_variant	ZNF407	zinc finger protein 407
Moderate	sca109	11889892	G	A	1	1	mRNA08611	Moderate_variant	ZNF407	zinc finger protein 407
Moderate	sca109	11932681	C	G	1	1	mRNA08615	Moderate_variant	CNDP1	Dipeptidase
Moderate	sca110	739229	C	A	1	1	mRNA08903	Moderate_variant	CHAMP1	phosphoprotein 1
Moderate	sca110	9448938	G	A	1	1	mRNA07786	Moderate_variant	FANCB	Fanconi anemia, complementation group B
Moderate	sca110	11181423	G	A	0	0.25	mRNA07473	Moderate_variant&splice_region_variant	CDKL5	Cyclin-dependent kinase-like 5
Moderate	sca110	11182521	G	A	0.388889	0.15	mRNA07473	Moderate_variant	CDKL5	Cyclin-dependent kinase-like 5
Moderate	sca110	11337451	T	C	0.388889	0.15	mRNA07397	Moderate_variant	GPR64	G-protein coupled receptor
Moderate	sca110	11338058	A	G	0.611111	0.85	mRNA07397	Moderate_variant	GPR64	G-protein coupled receptor
Moderate	sca110	11801481	G	T	0	0.225	mRNA07281	Moderate_variant	MAP7D2	MAP7 domain-containing protein 2
Moderate	sca111	4013531	G	A	1	1	mRNA04780	Moderate_variant	CAPN14	Belongs to the peptidase C2 family
Moderate	sca111	4896674	C	T	1	1	mRNA05476	Moderate_variant	ALK	tyrosine kinase
Moderate	sca111	4964740	C	G	0	0.025	mRNA05508	Moderate_variant	WDR43	WD repeat-containing protein 43
Moderate	sca112	3707896	C	G	1	0.675	mRNA09503	Moderate_variant	MGAT3	Beta-1,4-mannosyl-glycoprotein 4-beta-N-acetylglucosaminyltransferase
Moderate	sca112	4613615	T	C	1	1	mRNA09310	Moderate_variant	CHADL	Chondroadherin-like
Moderate	sca113	697444	C	A	0.222222	0.25	mRNA10438	Moderate_variant	ARHGEF26	rho guanine nucleotide exchange factor
Moderate	sca113	756259	G	A	1	1	mRNA10406	Moderate_variant&splice_region_variant	MME	Peptidase family M13
Moderate	sca113	1796517	G	A	1	1	mRNA10275	Moderate_variant		Small subunit of serine palmitoyltransferase-like
Moderate	sca113	3726657	G	C	1	1	mRNA10165	Moderate_variant	LRRC34	Leucine Rich repeat
Moderate	sca114	8578121	C	T	0.444444	0.7	mRNA02415	Moderate_variant	KIAA1324L	UPF0577 protein KIAA1324-like homolog
Moderate	sca114	9480273	C	T	1	1	mRNA02290	Moderate_variant	MCM10	Protein MCM10 homolog
Moderate	sca115	1589017	T	C	0.5	0.725	mRNA11368	Moderate_variant	ELF1	Transcription factor
Moderate	sca115	4932569	G	A	0.0555556	0.525	mRNA11131	Moderate_variant	PHF11	PHD finger protein 11
Moderate	sca115	5641915	G	A	0.888889	0.475	mRNA11083	Moderate_variant
Moderate	sca115	5946508	A	G	0.888889	0.475	mRNA11056	Moderate_variant	DHRS12	Dehydrogenase reductase (SDR family) member 12
Moderate	sca115	5962116	T	A	1	1	mRNA11056	Moderate_variant	DHRS12	Dehydrogenase reductase (SDR family) member 12
Moderate	sca115	6052917	G	C	0.888889	0.475	mRNA11052	Moderate_variant	ATP7B	Copper-transporting ATPase 2
Moderate	sca117	678704	G	A	1	1	mRNA05390	Moderate_variant&splice_region_variant	GDAP1L1	Ganglioside-induced differentiation-associated protein 1-like 1
Moderate	sca117	988818	G	A	0.444444	0.275	mRNA05241	Moderate_variant	YWHAB	14-3-3 protein beta alpha
Moderate	sca117	1117979	G	A	1	1	mRNA05128	Moderate_variant	RBPJL	Recombining binding protein suppressor of hairless-like protein
Moderate	sca117	3839638	T	C	0.555556	0.75	mRNA04084	Moderate_variant	TRPC4AP	Short transient receptor potential channel 4-associated protein
Moderate	sca119	227429	C	G	0.666667	0.2	mRNA05770	Moderate_variant	FADS1	Fatty acid desaturase 1-like
Moderate	sca119	227507	G	A	0.333333	0.8	mRNA05770	Moderate_variant	FADS1	Fatty acid desaturase 1-like
Moderate	sca119	232053	C	A	0.666667	0.175	mRNA05770	Moderate_variant	FADS1	Fatty acid desaturase 1-like
Moderate	sca119	551595	C	T	0.888889	0.8	mRNA05631	Moderate_variant		Golgin subfamily B member 1-like
Moderate	sca119	551641	A	T	0.111111	0.2	mRNA05631	Moderate_variant		Golgin subfamily B member 1-like
Moderate	sca119	554075	G	A	0.111111	0.2	mRNA05631	Moderate_variant		Golgin subfamily B member 1-like
Moderate	sca120	4315675	A	T	1	1	mRNA06182	Moderate_variant	STK11IP	Serine threonine-protein kinase 11-interacting
Moderate	sca120	4716183	G	C	1	1	mRNA05708	Moderate_variant	CCDC108	Coiled-coil domain-containing protein 108
Moderate	sca120	4738614	G	A	1	1	mRNA05708	Moderate_variant	CCDC108	Coiled-coil domain-containing protein 108
Moderate	sca120	7929471	A	G	1	1	mRNA04893	Moderate_variant	TMEM177	Transmembrane protein 177
Moderate	sca120	10840908	G	A	1	1	mRNA04268	Moderate_variant	HEG1	Protein HEG homolog 1
Moderate	sca121	1169404	G	A	1	1	mRNA04311	Moderate_variant	FAM20A	FAM20A, golgi associated secretory pathway pseudokinase
Moderate	sca121	1665617	A	G	1	1	mRNA04460	Moderate_variant	APOH	beta-2-glycoprotein
Moderate	sca121	2534298	C	T	0.388889	0.5	mRNA04984	Moderate_variant	RHBDL3	Rhomboid-related protein 3
Moderate	sca121	2538764	G	T	0.388889	0.5	mRNA04984	Moderate_variant	RHBDL3	Rhomboid-related protein 3
Moderate	sca121	2639831	C	A	1	1	mRNA05079	Moderate_variant	ATAD5	ATPase family, AAA
Moderate	sca121	2642362	G	A	0.388889	0.5	mRNA05079	Moderate_variant	ATAD5	ATPase family, AAA
Moderate	sca121	2642378	C	T	0.388889	0.5	mRNA05079	Moderate_variant	ATAD5	ATPase family, AAA
Moderate	sca121	5071206	T	C	0.555556	0.5	mRNA08520	Moderate_variant	SPATA20	Spermatogenesis-associated protein 20
Moderate	sca121	5076202	C	T	0.555556	0.5	mRNA08520	Moderate_variant	SPATA20	Spermatogenesis-associated protein 20
Moderate	sca122	852210	T	C	1	1	mRNA06212	Moderate_variant	ARHGAP17	Rho GTPase-activating protein 17
Moderate	sca125	21592	C	T	1	1	mRNA05948	Moderate_variant	ZNF335	zinc finger protein 335
Moderate	sca125	248296	C	T	1	1	mRNA06239	Moderate_variant	KIAA1755	kiaa1755
Moderate	sca125	846995	T	G	0.833333	0.825	mRNA06729	Moderate_variant	RAD21L1	Double-strand-break repair protein rad21-like protein 1
Moderate	sca125	994153	C	T	0.333333	0.225	mRNA06812	Moderate_variant	HELZ2	Helicase with zinc finger
Moderate	sca125	1351056	C	A	1	1	mRNA06991	Moderate_variant	ZNF512B	Zinc finger protein 512B
Moderate	sca125	4730590	C	G	0.888889	0.9	mRNA02904	Moderate_variant
Moderate	sca125	4769731	G	A	1	1	mRNA07814	Moderate_variant	APCDD1L	Adenomatosis polyposis coli down-regulated 1
Moderate	sca125	5634467	G	T	1	1	mRNA07984	Moderate_variant&splice_region_variant	TFAP2C	Transcription factor AP-2 gamma
Moderate	sca127	3644400	C	T	1	1	mRNA07531	Moderate_variant	ST6GALNAC1	alpha-N-acetylgalactosaminide alpha-2,6-sialyltransferase 1
Moderate	sca127	3644576	G	C	1	1	mRNA07531	Moderate_variant	ST6GALNAC1	alpha-N-acetylgalactosaminide alpha-2,6-sialyltransferase 1
Moderate	sca127	4607508	T	C	0.388889	0.325	mRNA08208	Moderate_variant	MRPS7	ribosomal protein S7
Moderate	sca128	3855059	A	G	1	0.7	mRNA05763	Moderate_variant	PKNOX1	Homeobox protein PKNOX1
Moderate	sca128	3896244	C	T	1	1	mRNA05800	Moderate_variant&splice_region_variant		Pyridoxal-phosphate dependent enzyme
Moderate	sca128	4490788	A	G	1	0.65	mRNA05970	Moderate_variant	TRAPPC10	Trafficking protein particle complex subunit 10
Moderate	sca128	4521805	A	G	0	0.35	mRNA05976	Moderate_variant	PWP2	Periodic tryptophan protein 2 homolog
Moderate	sca128	4992365	C	T	1	1	mRNA06030	Moderate_variant	CXorf36	Protein-kinase domain of FAM69
Moderate	sca128	5286216	G	A	1	1	mRNA06117	Moderate_variant	EFHC2	EF-hand domain-containing family member C2
Moderate	sca128	5426896	T	G	1	0.6	mRNA06124	Moderate_variant&splice_region_variant	MAOB	Amine oxidase flavin-containing
Moderate	sca131	2217471	G	A	0.722222	0.25	mRNA02323	Moderate_variant	MAML3	Mastermind-like protein 3
Moderate	sca132	17688	G	A	0.777778	0.6	mRNA01729	Moderate_variant		Cadherin C-terminal cytoplasmic tail, catenin-binding region
Moderate	sca132	787199	A	G	0.222222	0.425	mRNA01654	Moderate_variant	TMEM173	Stimulator of interferon genes protein
Moderate	sca132	1598427	G	A	1	1	mRNA01570	Moderate_variant	SLIT3	Slit homolog 3
Moderate	sca138	256819	A	G	1	1	mRNA08810	Moderate_variant	GPATCH1	G patch domain-containing protein 1
Moderate	sca138	1150188	T	A	0	0.1	mRNA08907	Moderate_variant		Transcription initiation factor TFIID component TAF4 family
Moderate	sca138	1273828	C	T	1	0.875	mRNA08925	Moderate_variant	KIAA0355	kiaa0355
Moderate	sca139	423596	C	G	0.666667	0.95	mRNA05256	Moderate_variant&splice_region_variant	NMNAT3	Nicotinamide mononucleotide adenylyltransferase 3
Moderate	sca139	2059358	T	A	1	1	mRNA05603	Moderate_variant	KLHL6	Kelch-like protein 6
Moderate	sca139	2066978	C	T	1	1	mRNA05618	Moderate_variant	GPR148	G-protein coupled receptor
Moderate	sca139	2067279	A	G	1	1	mRNA05618	Moderate_variant	GPR148	G-protein coupled receptor
Moderate	sca139	3741008	C	T	0.333333	0.825	mRNA06019	Moderate_variant	DGKG	Diacylglycerol kinase
Moderate	sca148	232748	G	A	0.611111	0.725	mRNA01460	Moderate_variant	ZBTB8A	zinc finger and BTB
Moderate	sca148	872429	C	T	0.111111	0	mRNA01272	Moderate_variant	GRHL3	Grainyhead-like protein 3
Moderate	sca148	898526	G	A	1	1	mRNA01262	Moderate_variant&splice_region_variant	NIPAL3	NIPA-like protein 3
Moderate	sca151	746322	C	T	0.888889	0.775	mRNA09791	Moderate_variant
Moderate	sca151	932695	G	T	0.888889	0.8	mRNA09749	Moderate_variant&splice_region_variant
Moderate	sca151	1163277	C	G	1	1	mRNA09725	Moderate_variant	PLCL1	Inactive phospholipase C-like protein 1
Moderate	sca151	1745401	C	T	1	1	mRNA09710	Moderate_variant	TYW5	tRNA wybutosine-synthesizing protein 5
Moderate	sca151	3311781	G	A	1	1	mRNA09214	Moderate_variant	NDUFS1	75 kDa subunit
Moderate	sca151	4526630	T	C	1	1	mRNA09034	Moderate_variant	NBEAL1	Neurobeachin-like
Moderate	sca151	4641704	C	T	1	1	mRNA08979	Moderate_variant	PIKFYVE	1-phosphatidylinositol 3-phosphate 5-kinase
Moderate	sca151	4644286	C	A	1	1	mRNA08979	Moderate_variant	PIKFYVE	1-phosphatidylinositol 3-phosphate 5-kinase
Moderate	sca151	4930471	A	G	1	1	mRNA08893	Moderate_variant	PPP1R1C	protein phosphatase 1, regulatory
Moderate	sca152	16772	C	T	1	1	mRNA08527	Moderate_variant	SPG21	spastic paraplegia 21 (autosomal recessive, Mast syndrome)
Moderate	sca152	52753	G	A	0.777778	0.6	mRNA08570	Moderate_variant	UBAP1L	Ubiquitin-associated protein 1-like
Moderate	sca152	122163	G	C	1	1	mRNA08591	Moderate_variant	PARP16	ADP-ribose polymerase
Moderate	sca152	444054	C	T	0.222222	0.225	mRNA08681	Moderate_variant	DENND4A	C-myc promoter-binding protein
Moderate	sca152	598577	C	T	0.777778	0.55	mRNA08737	Moderate_variant	MEGF11	Multiple epidermal growth factor-like domains
Moderate	sca155	41020	G	A	1	1	mRNA02259	Moderate_variant	CCDC30	Coiled-coil domain containing 30
Moderate	sca160	2953818	C	T	1	1	mRNA11196	Moderate_variant
Moderate	sca163	290892	C	T	1	1	mRNA03417	Moderate_variant	TELO2	Telomere length regulation protein TEL2 homolog
Moderate	sca164	654079	G	A	0	0.075	mRNA05086	Moderate_variant	PRRG4	Transmembrane gamma-carboxyglutamic acid protein 4
Moderate	sca166	585039	G	A	1	1	mRNA00477	Moderate_variant	NES	Belongs to the intermediate filament family
Moderate	sca168	287171	G	A	1	1	mRNA00556	Moderate_variant	TMEM136	Transmembrane protein 136-like
Moderate	sca170	3860052	C	T	1	1	mRNA01714	Moderate_variant	NCDN	neurochondrin
Moderate	sca175	107633	A	G	0.277778	0.75	mRNA05383	Moderate_variant	BBS9	PTHB1 N-terminus
Moderate	sca175	863076	T	A	0.277778	0.75	mRNA05455	Moderate_variant&splice_region_variant	TBX20	T-box transcription factor TBX20
Moderate	sca180	376322	C	T	1	1	mRNA03382	Moderate_variant&splice_region_variant	BCO2	Beta,beta-carotene 9',10'-oxygenase
Moderate	sca182	117617	T	G	0.5	0.5	mRNA03638	Moderate_variant	ATF1	Transcription factor
Moderate	sca219	174214	G	C	0.388889	0.85	mRNA05874	Moderate_variant	UBXN7	UBX domain-containing protein 7
Moderate	sca219	435010	G	C	0.388889	0.85	mRNA06539	Moderate_variant	RYK	Tyrosine-protein kinase RYK
Moderate	sca219	1463288	C	T	0.611111	0.35	mRNA06739	Moderate_variant	CEP63	Centrosomal protein
Moderate	sca219	1463289	C	G	0.611111	0.35	mRNA06739	Moderate_variant	CEP63	Centrosomal protein
Moderate	sca219	1510687	C	A	1	1	mRNA06790	Moderate_variant	MAP3K13	Mitogen-activated protein kinase kinase kinase 13
Moderate	sca219	1799189	C	G	0.611111	0.35	mRNA06901	Moderate_variant	PPP2R3A	Serine threonine-protein phosphatase 2A regulatory subunit B'' subunit alpha isoform
Moderate	sca219	1800120	A	C	1	1	mRNA06901	Moderate_variant	PPP2R3A	Serine threonine-protein phosphatase 2A regulatory subunit B'' subunit alpha isoform
Moderate	sca233	294431	G	A	1	0.775	mRNA04761	Moderate_variant	CD99L2	CD99 antigen-like protein 2
Moderate	sca233	2183989	G	A	1	0.775	mRNA04934	Moderate_variant	SLITRK4	SLIT and NTRK-like
Moderate	sca233	4928291	G	C	1	0.9	mRNA06047	Moderate_variant	AMOT	Angiomotin C terminal
Moderate	sca233	5862000	T	C	0	0.05	mRNA05757	Moderate_variant&splice_region_variant		pre-mRNA 3'-end-processing factor FIP1-like
Moderate	sca233	6593434	A	G	1	0.875	mRNA05520	Moderate_variant	NSDHL	Belongs to the 3-beta-HSD family
Moderate	sca258	452297	G	A	1	1	mRNA04100	Moderate_variant	RGL1	ral guanine nucleotide dissociation stimulator-like
Moderate	sca258	748266	C	T	1	1	mRNA04043	Moderate_variant	FAM129A	family with sequence similarity 129, member A
Moderate	sca260	188367	T	C	1	1	mRNA01623	Moderate_variant&splice_region_variant	SHMT2	Serine hydroxymethyltransferase
Moderate	sca261	515275	G	A	1	1	mRNA00131	Moderate_variant	UBXN10	UBX domain-containing protein 10
Moderate	sca261	610343	T	C	1	1	mRNA00108	Moderate_variant	DNAJC16	homolog, subfamily C, member 16
Moderate	sca261	625946	G	A	1	1	mRNA00103	Moderate_variant	CASP9	Caspase, interleukin-1 beta converting enzyme (ICE) homologues
Moderate	sca263	58846	G	C	1	1	mRNA04251	Moderate_variant	CDS2	(phosphatidate cytidylyltransferase) 2
Moderate	sca274	268534	C	T	0.666667	0.775	mRNA07086	Moderate_variant	DISP2	dispatched homolog 2
Moderate	sca291	398582	G	A	1	1	mRNA04110	Moderate_variant		BMP-2-inducible protein kinase C-terminus
Moderate	sca301	49090	T	C	1	0.925	mRNA06763	Moderate_variant		Inner centromere protein, ARK binding region
Moderate	sca301	245764	G	C	1	1	mRNA06576	Moderate_variant	IGHMBP2	DNA-binding protein SMUBP-2
Moderate	sca302	1363491	C	T	1	1	mRNA02765	Moderate_variant	CEP104	Centrosomal protein
Moderate	sca315	392522	C	G	1	1	mRNA00530	Moderate_variant	MAST3	Microtubule-associated serine threonine-protein kinase 3
Moderate	sca317	345243	G	C	0	0.225	mRNA01076	Moderate_variant	WDTC1	WD and tetratricopeptide repeats
Moderate	sca321	215755	C	T	1	1	mRNA02061	Moderate_variant&splice_region_variant	CYB561	Cytochrome b561
Moderate	sca321	416998	G	A	0.0555556	0	mRNA01952	Moderate_variant	CDC27	Cell division cycle
Moderate	sca130413	11514	C	T	1	1	mRNA03552	Moderate_variant	PLEKHM1	Pleckstrin homology domain-containing family M member 1
Moderate	sca143385	8106	T	C	0.5	0.5	mRNA12412	Moderate_variant		Selenium-binding protein
Moderate	sca143639	3684	A	G	1	1	mRNA08097	Moderate_variant	PDK1	kinase isozyme 1
Moderate	sca145220	208987	G	A	0.666667	0.3	mRNA03119	Moderate_variant	GTF3C2	general transcription factor
Moderate	sca145586	6814	G	A	1	1	mRNA08496	Moderate_variant	NCOA3	Nuclear receptor coactivator 3
Moderate	sca145586	57852	T	C	1	1	mRNA08453	Moderate_variant	SULF2	sulfatase
Moderate	sca146012	1716078	C	T	0.833333	0.775	mRNA07435	Moderate_variant	TM6SF1	Transmembrane 6 superfamily member 1
Moderate	sca146012	1716114	A	T	0.833333	0.775	mRNA07435	Moderate_variant	TM6SF1	Transmembrane 6 superfamily member 1
Moderate	sca146143	5642	G	C	0.722222	0.5	mRNA00128	Moderate_variant	MCTP2	Multiple C2 and transmembrane domain-containing protein
Moderate	sca146143	5668	T	G	0.166667	0.225	mRNA00128	Moderate_variant	MCTP2	Multiple C2 and transmembrane domain-containing protein
Moderate	sca146143	10373	G	A	0.166667	0.225	mRNA00128	Moderate_variant	MCTP2	Multiple C2 and transmembrane domain-containing protein
Moderate	sca146211	26999	C	T	1	0.95	mRNA06887	Moderate_variant	CTNND1	Catenin delta-1
Moderate	sca146244	27127	G	T	0.5	0.5	mRNA03730	Moderate_variant		Olfactory receptor
Moderate	sca146540	6936	C	G	1	1	mRNA02856	Moderate_variant	SYCP1	Synaptonemal complex protein 1
Moderate	sca146540	6987	G	T	1	1	mRNA02856	Moderate_variant	SYCP1	Synaptonemal complex protein 1
Moderate	sca146540	12006	G	A	1	1	mRNA02856	Moderate_variant	SYCP1	Synaptonemal complex protein 1
Moderate	sca146540	15940	A	G	1	1	mRNA02856	Moderate_variant	SYCP1	Synaptonemal complex protein 1
Moderate	sca126	6325431	G	A	0	0.3	mRNA07700	Moderate_variant	SBF2	Myotubularin-related protein
Moderate	sca322	53599	A	G	0	0.225	mRNA03221	Moderate_variant	BAZ1B	Bromodomain adjacent to zinc finger domain 1B
Moderate	sca145106	2390	A	T	0.166667	0.225	mRNA03378	Moderate_variant	LMAN1	Legume-like lectin family
Moderate	sca134	2080	C	T	0.333333	0.025	mRNA02832	Moderate_variant
Moderate	sca136	2760785	T	C	0.111111	0.525	mRNA01648	Moderate_variant	PHTF1	homeodomain transcription factor 1
Moderate	sca116	837698	G	A	0.722222	0.125	mRNA07331	Moderate_variant	FBXO31	F-box only protein 31
Moderate	sca124	817168	C	T	0.666667	0.2	mRNA00206	Moderate_variant	HYOU1	Hypoxia up-regulated
Moderate	sca124	831173	C	T	0.666667	0.2	mRNA00201	Moderate_variant&splice_region_variant	SLC37A4	glucose-6-phosphate

## Sheet: Table S7
Table S7. Gene Ontology analyses for genes with High impact variants in the two modern populations
Biological process	N genes	Percent of gene hit against total number of genes	Percent of gene hit against total number of process hits
cellular process (GO:0009987)	18	0.581	0.254
biological regulation (GO:0065007)	15	0.484	0.211
localization (GO:0051179)	8	0.258	0.113
metabolic process (GO:0008152)	8	0.258	0.113
signaling (GO:0023052)	7	0.226	0.099
response to stimulus (GO:0050896)	6	0.194	0.085
multicellular organismal process (GO:0032501)	3	0.097	0.042
developmental process (GO:0032502)	2	0.065	0.028
locomotion (GO:0040011)	2	0.065	0.028
reproduction (GO:0000003)	1	0.032	0.014
reproductive process (GO:0022414)	1	0.032	0.014
